# Supplementary material for: (2-Amino­phen­yl)[(5S)-5-hydr­oxy-3,5-dimethyl-4,5-dihydro-1H-pyrazol-1-yl]methanone
Source: Acta Crystallogr Sect E Struct Rep Online. 2009 Jul 11;65(Pt 8):o1834–5. doi: 10.1107/S1600536809026294 (PMC2977426; doi:10.1107/S1600536809026294)
Supplement: Supplementary file 2 [file e-65-o1834-Isup2.hkl]

#
# h,k,l, Fc-squared, Fo-squared, sigma(Fo-squared) and status flag
#
data_I
_shelx_title ' SA in Pbcn'
_shelx_refln_list_code          4
_shelx_F_calc_maximum      183.07
_exptl_crystal_F_000       992.00
_reflns_d_resolution_high  0.7392
 
loop_
 _symmetry_equiv_pos_as_xyz
 'x, y, z'
 '-x+1/2, -y+1/2, z+1/2'
 '-x, y, -z+1/2'
 'x+1/2, -y+1/2, -z'
 '-x, -y, -z'
 'x-1/2, y-1/2, -z-1/2'
 'x, -y, z-1/2'
 '-x-1/2, y-1/2, z'
 
_cell_length_a    23.5705
_cell_length_b    11.3547
_cell_length_c     9.1848
_cell_angle_alpha  90.000
_cell_angle_beta   90.000
_cell_angle_gamma  90.000
 
_shelx_F_squared_multiplier     1.000
 
loop_
 _refln_index_h
 _refln_index_k
 _refln_index_l
 _refln_F_squared_calc
 _refln_F_squared_meas
 _refln_F_squared_sigma
 _refln_observed_status
   4   0   0    33515.80    32234.65    391.71 o
   6   0   0    12272.30    12216.52    127.28 o
   8   0   0        2.20       -0.80      0.80 o
  10   0   0      925.89      992.78     16.82 o
  12   0   0       30.96       14.69      4.57 o
  14   0   0     7891.35     8506.94    127.12 o
  16   0   0     3031.45     2962.08     47.12 o
  18   0   0      998.75      961.75     18.31 o
  20   0   0      282.90      230.52      7.70 o
  22   0   0       46.20       41.36      4.54 o
  24   0   0      126.04      110.77      6.57 o
  26   0   0      167.75      155.56     10.44 o
  28   0   0      193.10      193.39     12.07 o
   3   1   0       22.47       22.08      0.74 o
   5   1   0     1598.74     1577.24     10.45 o
   7   1   0    13567.79    14140.77    111.74 o
   9   1   0     2059.09     2205.05     19.63 o
  11   1   0     2672.32     2740.87     24.28 o
  13   1   0        3.29        3.79      0.78 o
  15   1   0       25.60       28.57      1.15 o
  17   1   0      501.12      480.32      6.36 o
  19   1   0      480.10      430.14      6.05 o
  21   1   0       30.26       23.36      2.69 o
  23   1   0      445.86      407.96      9.13 o
  25   1   0       80.79       87.50      4.99 o
  27   1   0       23.87       41.55      5.71 o
  29   1   0        4.14       12.39      4.83 o
  31   1   0        7.12        1.96      6.52 o
   0   2   0    11135.24    10681.50    156.05 o
   2   2   0     2724.89     2682.98     27.80 o
   4   2   0     3007.03     2968.56     27.76 o
   6   2   0     2408.93     2399.80     17.86 o
   8   2   0       82.88       64.01      1.12 o
  10   2   0     6198.67     6301.52     58.60 o
  12   2   0      809.73      749.52      8.23 o
  14   2   0       34.66       23.36      1.19 o
  16   2   0       28.20       21.72      3.78 o
  18   2   0        7.02        0.97      1.11 o
  20   2   0      753.69      705.06      8.24 o
  22   2   0      197.69      185.35      5.13 o
  24   2   0      264.54      228.07      5.17 o
  26   2   0       13.67        4.33      4.03 o
  28   2   0       19.24       23.85      5.01 o
  30   2   0      184.13      203.08      9.95 o
   1   3   0     3815.20     3890.88     39.99 o
   3   3   0    14793.26    14657.96    148.79 o
   5   3   0     1746.38     1655.68     14.54 o
   7   3   0     7151.62     7134.82     65.92 o
   9   3   0       64.90       51.84      1.53 o
  11   3   0     2796.72     3060.57     28.95 o
  13   3   0      360.48      422.24      5.83 o
  15   3   0       11.02        9.35      1.43 o
  17   3   0        3.00        3.05      1.27 o
  19   3   0      489.13      478.39      6.89 o
  21   3   0        0.46       -0.12      1.51 o
  23   3   0       63.49       59.39      3.33 o
  25   3   0       17.92       20.10      2.42 o
  27   3   0      126.94      144.44      4.52 o
  29   3   0       40.09       49.29      6.36 o
  31   3   0        0.80       -0.99      4.69 o
   0   4   0    28914.66    29972.08    429.16 o
   2   4   0      806.74      756.67      8.81 o
   4   4   0      201.27      223.52      3.95 o
   6   4   0      119.30      162.40      2.64 o
   8   4   0       27.21       41.21      2.01 o
  10   4   0     5474.00     5655.90     52.55 o
  12   4   0     1004.53      974.91     10.26 o
  14   4   0     1477.98     1579.18     19.74 o
  16   4   0      622.39      617.85      8.27 o
  18   4   0      495.62      499.07      7.61 o
  20   4   0       16.75       22.80      2.77 o
  22   4   0        2.16        0.03      2.17 o
  24   4   0       31.61       35.00      3.64 o
  26   4   0       54.27       58.12      3.66 o
  28   4   0       33.86       40.05      3.35 o
  30   4   0        0.26        0.16      4.61 o
   1   5   0     6842.96     6693.93     79.14 o
   3   5   0     6343.22     6610.31     78.27 o
   5   5   0       38.32       22.36      1.56 o
   7   5   0     1057.53     1253.95     12.79 o
   9   5   0      172.12      178.18      3.05 o
  11   5   0      214.17      214.09      4.05 o
  13   5   0      133.41      166.15      4.45 o
  15   5   0      162.05      164.57      3.09 o
  17   5   0     3288.85     3011.20     38.71 o
  19   5   0     2103.22     1939.58     26.30 o
  21   5   0      586.48      538.28      9.96 o
  23   5   0       25.83       20.14      2.85 o
  25   5   0       45.72       50.78      3.68 o
  27   5   0        0.03       -3.48      3.64 o
  29   5   0       18.11       28.63      4.24 o
   0   6   0      299.59      313.74     10.11 o
   2   6   0        9.50        2.24      1.72 o
   4   6   0     2179.99     2254.78     28.24 o
   6   6   0      119.32      111.23      3.26 o
   8   6   0     2552.92     2540.53     24.74 o
  10   6   0     1221.27     1140.77     17.68 o
  12   6   0       78.03       79.56      3.67 o
  14   6   0        2.98        2.46      1.31 o
  16   6   0      302.37      295.91      6.57 o
  18   6   0      224.66      210.92      6.86 o
  20   6   0      127.30      110.43      4.60 o
  22   6   0      577.77      526.26     10.25 o
  24   6   0       29.19       25.36      3.24 o
  26   6   0        0.08       -2.09      2.65 o
  28   6   0        0.01        1.18      2.87 o
   1   7   0      767.33      799.14     14.41 o
   3   7   0       41.59       45.03      3.23 o
   5   7   0      290.87      282.01      7.03 o
   7   7   0       31.91       48.55      2.64 o
   9   7   0      257.89      276.92      4.39 o
  11   7   0        2.03        0.49      1.35 o
  13   7   0       45.62       42.23      3.95 o
  15   7   0      144.06      132.22      4.63 o
  17   7   0       68.31       62.08      3.74 o
  19   7   0        9.01        1.85      2.48 o
  21   7   0       33.35       28.78      3.43 o
  23   7   0        3.14        5.37      2.68 o
  25   7   0        2.45        1.23      2.85 o
  27   7   0        4.12        2.24      2.96 o
   0   8   0      920.38      802.27     21.20 o
   2   8   0       88.45       76.00      4.03 o
   4   8   0       13.44       15.67      4.24 o
   6   8   0      112.03      104.74      4.73 o
   8   8   0        3.10        3.15      1.57 o
  10   8   0     1134.52     1127.26     16.81 o
  12   8   0     1822.88     1700.50     26.81 o
  14   8   0        0.95       -0.89      2.28 o
  16   8   0      157.82      128.88      4.82 o
  18   8   0      188.31      169.32      6.16 o
  20   8   0      388.34      360.20      8.32 o
  22   8   0       57.36       52.17      4.19 o
  24   8   0        2.66       -0.73      2.92 o
  26   8   0       17.56       17.69      4.75 o
   1   9   0     1214.15     1113.71     20.06 o
   3   9   0      693.22      648.32     16.80 o
   5   9   0       26.92       25.78      3.23 o
   7   9   0      898.91      871.66     16.97 o
   9   9   0      441.76      418.66      8.24 o
  11   9   0       20.21       21.28      3.02 o
  13   9   0      125.87      103.00      4.45 o
  15   9   0      271.49      262.27      6.69 o
  17   9   0      686.41      652.81     13.35 o
  19   9   0      301.01      292.44      7.61 o
  21   9   0      808.58      774.02     13.89 o
  23   9   0        2.28        4.04      4.57 o
  25   9   0       53.23       57.41      4.62 o
   0  10   0     2432.34     2272.13     52.51 o
   2  10   0      230.24      224.85      7.49 o
   4  10   0       84.68       80.13      5.07 o
   6  10   0       70.55       63.72      4.49 o
   8  10   0      404.75      405.84      7.21 o
  10  10   0       20.77       16.74      2.68 o
  12  10   0        8.38        6.27      2.48 o
  14  10   0       31.89       34.68      3.29 o
  16  10   0        6.19        2.68      2.58 o
  18  10   0      235.30      247.00      8.96 o
  20  10   0      172.49      211.31      6.84 o
  22  10   0       50.70       42.53      4.21 o
  24  10   0       51.64       73.04      5.08 o
   1  11   0       55.96       56.46      4.95 o
   3  11   0      784.47      741.07     15.68 o
   5  11   0      220.20      229.41      7.95 o
   7  11   0        3.80        3.64      2.64 o
   9  11   0        6.51       14.42      2.73 o
  11  11   0        0.02       -1.08      2.71 o
  13  11   0       60.14       54.82      5.85 o
  15  11   0       41.93       45.63      3.72 o
  17  11   0      142.72      136.62      6.83 o
  19  11   0        9.94       16.44      5.12 o
  21  11   0       26.38       25.89      4.10 o
   0  12   0      142.35      151.65     10.11 o
   2  12   0       83.66       87.15      6.52 o
   4  12   0      191.12      198.11      8.07 o
   6  12   0      419.95      437.32     23.32 o
   8  12   0        7.67        4.49      2.88 o
  10  12   0      132.76      148.33      7.13 o
  12  12   0      329.55      297.32     11.58 o
  14  12   0       49.96       44.85      5.18 o
  16  12   0       86.48       77.27      6.41 o
  18  12   0       33.46       28.65      5.24 o
   1  13   0       25.69       13.11      4.36 o
   3  13   0       12.01        8.25      4.03 o
   5  13   0        7.22       -0.98      5.22 o
   7  13   0      301.62      275.32     22.50 o
   9  13   0        2.38        0.52      4.24 o
  11  13   0       83.89       81.78     10.44 o
  13  13   0       49.82       43.60      5.53 o
  15  13   0       87.22      102.61      7.83 o
   0  14   0      562.48      575.29     21.20 o
   2  14   0       19.38       25.69      5.07 o
   4  14   0       11.68       16.31      6.52 o
   6  14   0        4.65        0.69      7.01 o
   8  14   0       32.47       41.03      7.34 o
  10  14   0       11.37       13.96      4.72 o
  12  14   0      158.93      181.65     25.93 o
   1  15   0       61.88       74.03     10.11 o
   3  15   0       14.59       21.85      7.83 o
   5  15   0        0.67       -5.54      5.87 o
   1   1   1     7152.57     7062.42    158.72 o
   2   1   1     2519.95     2647.51     14.17 o
   3   1   1     8954.01     9050.21     49.00 o
   4   1   1    24324.99    24077.92    125.39 o
   5   1   1      197.90      193.61      1.44 o
   6   1   1      133.43      116.02      1.05 o
   7   1   1       35.87       51.18      0.76 o
   8   1   1     1434.27     1526.74      9.64 o
   9   1   1     2097.89     2161.23     14.77 o
  10   1   1     1078.75     1169.91      8.36 o
  11   1   1      470.56      487.65      3.95 o
  12   1   1      860.28      935.41      6.96 o
  13   1   1      651.94      638.82      4.85 o
  14   1   1       12.24       11.51      2.92 o
  15   1   1       44.77       49.34      1.17 o
  16   1   1      323.40      321.73      3.16 o
  17   1   1        4.39        8.88      1.69 o
  18   1   1        0.19       -0.74      0.74 o
  19   1   1        4.11        1.37      0.85 o
  20   1   1        1.08        2.77      1.09 o
  21   1   1      993.84      942.83      8.12 o
  22   1   1      251.46      247.89      6.07 o
  23   1   1       21.14       20.88      1.40 o
  24   1   1      367.04      330.51      4.95 o
  25   1   1      106.66       95.88      2.92 o
  26   1   1        3.11        6.74      1.77 o
  27   1   1      203.68      225.53      6.49 o
  28   1   1       46.68       50.93      4.56 o
  29   1   1       16.73       17.55      4.01 o
  30   1   1        1.51       -0.65      3.83 o
  31   1   1       56.13       66.24      6.87 o
   0   2   1    22987.91    22831.64    232.81 o
   1   2   1    25840.73    25243.17    181.80 o
   2   2   1       21.40       20.11      0.76 o
   3   2   1     3147.66     3180.99     17.75 o
   4   2   1       78.89       75.09      0.91 o
   5   2   1      577.53      486.38      2.99 o
   6   2   1     2628.31     2777.09     14.62 o
   7   2   1     2856.14     3069.12     16.61 o
   8   2   1     1624.02     1667.45      9.61 o
   9   2   1      965.64      968.57      6.69 o
  10   2   1      100.02      114.71      1.96 o
  11   2   1      136.94      134.00      1.66 o
  12   2   1       70.53      108.73      1.51 o
  13   2   1      819.88      881.82      6.67 o
  14   2   1       27.08       49.87      2.66 o
  15   2   1      115.76      118.13      1.70 o
  16   2   1      361.29      352.25      3.36 o
  17   2   1      226.77      254.96      2.74 o
  18   2   1       33.95       46.25      1.29 o
  19   2   1      789.16      792.90      6.71 o
  20   2   1      114.81      109.98      2.14 o
  21   2   1        6.67       13.42      1.39 o
  22   2   1        2.21        1.96      1.29 o
  23   2   1        3.76        0.69      1.26 o
  24   2   1      143.19      124.97      3.33 o
  25   2   1       15.60       14.64      1.41 o
  26   2   1        3.01        4.05      2.07 o
  27   2   1        8.07       13.44      2.47 o
  28   2   1       88.77       99.59      3.37 o
  29   2   1        9.40        2.02      3.57 o
  30   2   1       20.55       20.93      5.33 o
  31   2   1        1.11       -4.95      4.95 o
   1   3   1     2089.18     2266.51     16.81 o
   2   3   1    10416.39    10486.32     71.15 o
   3   3   1     1254.42     1279.46      8.36 o
   4   3   1      677.04      794.11      5.41 o
   5   3   1      639.85      634.60      4.67 o
   6   3   1      784.86      821.98      5.71 o
   7   3   1       72.49       61.93      1.05 o
   8   3   1        1.04        0.55      0.40 o
   9   3   1     1192.52     1209.35     11.57 o
  10   3   1      392.07      377.18      3.08 o
  11   3   1     2888.00     3030.58     20.40 o
  12   3   1      176.84      209.55      3.53 o
  13   3   1        2.67        7.17      0.83 o
  14   3   1      759.32      759.39      6.33 o
  15   3   1     1343.06     1337.68     10.32 o
  16   3   1      389.42      379.57      3.81 o
  17   3   1     1011.88     1004.58      8.18 o
  18   3   1      209.56      227.01      3.39 o
  19   3   1       37.31       45.45      1.55 o
  20   3   1     1077.85      979.58      8.18 o
  21   3   1      125.24      133.14      2.76 o
  22   3   1       54.07       56.78      1.90 o
  23   3   1        1.45        2.95      1.55 o
  24   3   1       47.61       44.25      2.21 o
  25   3   1       18.27       22.09      1.79 o
  26   3   1       35.83       34.03      2.72 o
  27   3   1        3.06        1.47      1.51 o
  28   3   1        0.65        3.64      2.08 o
  29   3   1        0.05        1.00      2.15 o
  30   3   1       17.97       27.79      3.95 o
  31   3   1        0.21        0.25      3.54 o
   0   4   1     1941.84     1965.49     20.99 o
   1   4   1      127.67      112.59      1.76 o
   2   4   1     4152.44     4323.52     33.70 o
   3   4   1     1604.04     1544.86     12.64 o
   4   4   1        0.38        4.37      0.61 o
   5   4   1      117.00      154.78      1.83 o
   6   4   1      876.68      959.26      7.29 o
   7   4   1      444.63      513.92      3.96 o
   8   4   1      810.26      916.42      7.19 o
   9   4   1      230.32      217.11      2.64 o
  10   4   1       15.52       20.82      0.93 o
  11   4   1        0.68        1.46      0.75 o
  12   4   1      400.82      448.71      3.87 o
  13   4   1      255.78      243.19      2.55 o
  14   4   1        5.16        3.26      0.75 o
  15   4   1        0.09       -0.57      0.90 o
  16   4   1       13.29       13.11      1.16 o
  17   4   1        5.24        4.10      1.12 o
  18   4   1      326.66      300.47      3.66 o
  19   4   1        1.58        4.66      1.78 o
  20   4   1      115.09       99.26      2.90 o
  21   4   1      263.11      229.24      4.11 o
  22   4   1      123.33      120.42      3.52 o
  23   4   1      368.02      326.31      5.12 o
  24   4   1       29.10       27.06      1.98 o
  25   4   1       16.36       13.93      1.83 o
  26   4   1        5.28        5.58      1.77 o
  27   4   1        3.07        5.68      1.80 o
  28   4   1       32.46       42.98      2.43 o
  29   4   1        0.01       -2.26      2.26 o
  30   4   1       76.07       82.82      3.79 o
   1   5   1     3524.27     3713.24     35.97 o
   2   5   1      552.34      656.29      6.68 o
   3   5   1     1044.88     1092.72     10.25 o
   4   5   1       54.76       78.93      1.65 o
   5   5   1      368.89      336.45      3.23 o
   6   5   1      634.90      712.90      5.79 o
   7   5   1       39.60       34.07      1.16 o
   8   5   1     3205.11     3225.92     21.74 o
   9   5   1       15.98       18.01      1.09 o
  10   5   1      626.51      730.92      6.15 o
  11   5   1      353.47      419.17      4.33 o
  12   5   1       37.24       46.43      1.40 o
  13   5   1      195.64      192.44      2.35 o
  14   5   1        8.06        9.85      0.88 o
  15   5   1      189.54      201.54      2.42 o
  16   5   1       13.47       21.24      1.34 o
  17   5   1        0.02       -1.47      1.47 o
  18   5   1      130.26      124.74      3.15 o
  19   5   1      160.40      158.96      3.96 o
  20   5   1      159.16      164.91      3.82 o
  21   5   1      130.46      119.55      3.30 o
  22   5   1      205.34      208.36      4.11 o
  23   5   1        2.25        2.36      1.73 o
  24   5   1       37.18       37.12      2.31 o
  25   5   1        0.16       -1.69      1.69 o
  26   5   1        6.22        2.52      1.79 o
  27   5   1       23.06       23.39      2.20 o
  28   5   1        2.52        1.85      1.99 o
  29   5   1        4.79        4.78      2.13 o
  30   5   1        0.08       -2.42      2.42 o
   0   6   1       95.06       93.87      4.57 o
   1   6   1      308.30      309.45      4.97 o
   2   6   1      993.53      973.98     11.70 o
   3   6   1     1408.51     1529.82     17.28 o
   4   6   1        4.02       10.61      1.55 o
   5   6   1      618.43      665.24      6.40 o
   6   6   1      808.64      868.32      7.49 o
   7   6   1        6.17        2.77      0.88 o
   8   6   1      101.83       95.03      1.79 o
   9   6   1      208.43      224.55      2.61 o
  10   6   1      311.07      302.79      3.17 o
  11   6   1       12.72       15.54      1.05 o
  12   6   1        0.62        0.15      0.66 o
  13   6   1       90.13      100.25      2.00 o
  14   6   1        4.50        2.94      0.94 o
  15   6   1       75.64       68.61      2.45 o
  16   6   1      121.73      111.64      4.52 o
  17   6   1       18.24       20.02      1.87 o
  18   6   1      433.92      402.25      6.54 o
  19   6   1       35.71       35.41      2.21 o
  20   6   1       28.37       32.35      2.19 o
  21   6   1       69.45       65.12      2.74 o
  22   6   1       57.74       51.01      2.58 o
  23   6   1       98.98       90.69      3.18 o
  24   6   1        5.52        5.87      1.94 o
  25   6   1        5.75        3.03      1.89 o
  26   6   1        0.03       -1.89      1.89 o
  27   6   1        0.08       -1.95      1.95 o
  28   6   1        0.20       -2.01      2.01 o
  29   6   1        8.19        6.55      2.58 o
   1   7   1       77.70       51.94      2.44 o
   2   7   1     2430.17     2441.26     28.30 o
   3   7   1      743.91      784.91     10.11 o
   4   7   1      133.84      131.75      3.30 o
   5   7   1      148.58      129.69      2.78 o
   6   7   1        3.14        1.33      1.02 o
   7   7   1       17.19       14.92      1.29 o
   8   7   1       72.16       68.22      1.94 o
   9   7   1      433.13      446.87      4.27 o
  10   7   1        8.88       12.76      1.09 o
  11   7   1      345.60      338.39      3.63 o
  12   7   1        5.07        6.61      1.23 o
  13   7   1        3.72        0.08      0.98 o
  14   7   1       10.36        6.95      1.57 o
  15   7   1      144.11      133.52      3.37 o
  16   7   1        0.00        1.77      1.55 o
  17   7   1      479.36      428.27      6.04 o
  18   7   1       34.07       37.24      2.26 o
  19   7   1       54.49       58.82      2.65 o
  20   7   1      675.93      655.33      8.36 o
  21   7   1      245.34      227.48      4.59 o
  22   7   1       34.85       33.52      2.45 o
  23   7   1        0.36        0.67      1.91 o
  24   7   1        0.03       -0.99      1.89 o
  25   7   1        8.67        9.33      2.19 o
  26   7   1       11.19        7.48      2.26 o
  27   7   1        1.55        2.55      2.12 o
  28   7   1       17.22       22.29      2.58 o
   0   8   1      330.00      343.96      8.53 o
   1   8   1       26.88       31.32      2.24 o
   2   8   1      139.07      127.54      3.63 o
   3   8   1      111.78      134.71      4.38 o
   4   8   1      138.75      133.37      3.63 o
   5   8   1        4.02        5.37      1.38 o
   6   8   1       11.36       10.52      1.36 o
   7   8   1        0.26        0.17      1.17 o
   8   8   1      329.97      302.79      6.59 o
   9   8   1      260.78      255.08      4.86 o
  10   8   1        0.00        0.60      1.18 o
  11   8   1        0.00       -1.20      1.20 o
  12   8   1       17.34       17.35      1.79 o
  13   8   1       31.74       21.96      1.91 o
  14   8   1        9.35       12.07      1.77 o
  15   8   1        2.27        1.81      1.67 o
  16   8   1       32.75       36.03      3.45 o
  17   8   1      248.02      240.69      4.59 o
  18   8   1      124.09      121.21      3.57 o
  19   8   1        0.01       -1.81      1.81 o
  20   8   1        0.12       -0.25      1.91 o
  21   8   1       62.99       71.40      3.06 o
  22   8   1       61.12       58.64      2.92 o
  23   8   1        1.96       -1.96      2.03 o
  24   8   1        1.78       -1.32      2.06 o
  25   8   1        0.14       -0.19      2.13 o
  26   8   1        0.82       -2.72      2.72 o
  27   8   1       35.37       37.86      3.46 o
   1   9   1        3.94        6.86      2.03 o
   2   9   1      104.57       92.57      3.42 o
   3   9   1        4.57       10.21      2.68 o
   4   9   1      575.56      553.35      8.48 o
   5   9   1        0.00        3.45      1.64 o
   6   9   1       80.83       63.81      2.37 o
   7   9   1      168.95      170.93      3.53 o
   8   9   1      823.18      775.05     12.08 o
   9   9   1       54.11       59.62      2.10 o
  10   9   1        0.38        3.00      1.42 o
  11   9   1      297.11      286.18      4.38 o
  12   9   1      233.24      217.50      4.21 o
  13   9   1       65.00       60.73      2.52 o
  14   9   1       31.62       28.56      2.14 o
  15   9   1       17.28       14.24      1.97 o
  16   9   1        0.88       -1.76      1.76 o
  17   9   1       86.09       84.05      3.18 o
  18   9   1        4.92        9.78      2.97 o
  19   9   1       10.22        7.97      2.09 o
  20   9   1        6.44        5.57      2.15 o
  21   9   1       63.19       63.06      3.08 o
  22   9   1       23.06       26.80      2.69 o
  23   9   1        6.48       10.39      2.37 o
  24   9   1       36.98       41.37      3.00 o
  25   9   1        8.55       12.21      2.51 o
   0  10   1      948.64      958.47     32.78 o
   1  10   1      246.02      253.25      6.68 o
   2  10   1       49.58       52.27      4.14 o
   3  10   1       17.15       17.17      2.52 o
   4  10   1      352.58      349.61      6.73 o
   5  10   1      908.32      878.34     10.69 o
   6  10   1        6.60       14.07      2.67 o
   7  10   1      428.83      400.09      5.86 o
   8  10   1       68.80       68.30      2.70 o
   9  10   1      105.58       89.54      3.63 o
  10  10   1       33.86       36.97      2.26 o
  11  10   1      438.79      414.55      6.06 o
  12  10   1       14.07       17.56      2.01 o
  13  10   1        3.63       -1.64      1.64 o
  14  10   1       63.32       60.83      2.81 o
  15  10   1       21.87       14.58      2.14 o
  16  10   1       24.27       20.79      2.25 o
  17  10   1       53.18       60.78      2.95 o
  18  10   1      300.15      299.34      6.08 o
  19  10   1        2.03        4.91      2.17 o
  20  10   1        8.92       11.71      2.42 o
  21  10   1       49.15       54.18      3.09 o
  22  10   1       78.17       80.41      4.96 o
  23  10   1       20.36       23.93      3.11 o
  24  10   1        7.71        8.63      2.78 o
   1  11   1      340.44      332.01      7.90 o
   2  11   1      198.07      200.77      5.42 o
   3  11   1        9.30        8.93      2.60 o
   4  11   1        5.48        6.75      2.36 o
   5  11   1      181.66      186.07      4.42 o
   6  11   1       77.68       67.02      2.73 o
   7  11   1       57.31       55.55      2.61 o
   8  11   1       76.89       71.27      3.35 o
   9  11   1        0.02        1.38      1.85 o
  10  11   1        0.22        3.51      1.79 o
  11  11   1       22.13       24.78      2.21 o
  12  11   1       40.90       36.15      2.83 o
  13  11   1       53.21       47.59      3.06 o
  14  11   1        0.58        0.32      2.17 o
  15  11   1        2.77        4.72      2.36 o
  16  11   1        3.47        3.81      2.34 o
  17  11   1        7.72       11.79      2.64 o
  18  11   1        6.14        5.69      2.63 o
  19  11   1       30.39       29.80      3.18 o
  20  11   1       45.26       48.20      3.50 o
  21  11   1        0.38        0.13      2.66 o
  22  11   1       93.28      100.76      4.52 o
   0  12   1      262.25      265.82      9.34 o
   1  12   1      147.16      149.69      5.01 o
   2  12   1       38.98       43.86      3.42 o
   3  12   1       13.96       13.89      2.87 o
   4  12   1        9.51        4.65      2.60 o
   5  12   1       19.29       19.52      2.97 o
   6  12   1       76.95       89.14      4.29 o
   7  12   1       75.02       79.08      5.50 o
   8  12   1      108.37      108.90      4.67 o
   9  12   1       65.78       66.28      3.34 o
  10  12   1       41.12       40.43      2.98 o
  11  12   1        8.74       11.61      2.48 o
  12  12   1        0.26        1.29      2.35 o
  13  12   1      147.73      140.83      4.98 o
  14  12   1        0.84       -0.48      2.42 o
  15  12   1        5.67        8.15      2.60 o
  16  12   1        7.11        4.42      2.50 o
  17  12   1       13.86        7.56      2.59 o
  18  12   1        2.81        6.80      2.73 o
  19  12   1      153.25      161.53      5.22 o
   1  13   1       25.39       35.15      3.42 o
   2  13   1      173.26      176.81      5.66 o
   3  13   1        8.75        8.58      2.92 o
   4  13   1        6.90       13.58      3.63 o
   5  13   1        0.45       -3.02      3.02 o
   6  13   1        0.61       -2.31      3.00 o
   7  13   1        1.13        3.40      3.24 o
   8  13   1        3.96       -0.89      2.71 o
   9  13   1        2.41        4.66      2.90 o
  10  13   1       41.70       55.93      4.19 o
  11  13   1       12.12       16.14      3.33 o
  12  13   1       27.57       36.20      3.91 o
  13  13   1       10.81        9.99      3.16 o
  14  13   1       22.47       28.51      5.13 o
  15  13   1       46.33       45.21      4.18 o
  16  13   1        0.05        2.74      3.27 o
   0  14   1       10.28        4.40      4.38 o
   1  14   1        8.94       13.04      3.40 o
   2  14   1       24.90       31.80      4.32 o
   3  14   1       19.02       20.19      6.52 o
   4  14   1        2.11       -4.22      4.22 o
   5  14   1       10.64       14.97      4.54 o
   6  14   1       41.80       46.02      4.49 o
   7  14   1       28.28       30.14      4.30 o
   8  14   1       72.94       77.16      5.60 o
   9  14   1        3.10        1.03      3.01 o
  10  14   1       63.50       67.09      6.97 o
  11  14   1       30.62       32.33      4.61 o
  12  14   1        4.08        2.02      4.85 o
   1  15   1       93.92      105.67      7.61 o
   2  15   1       22.27       28.76      5.62 o
   3  15   1       36.22       38.99      5.98 o
   4  15   1        0.50        7.88      4.95 o
   5  15   1       15.62       15.75      4.95 o
   6  15   1        3.87        2.42      4.83 o
   2   0   2     5095.87     5078.14    103.71 o
   3   0   2     1224.70     1391.64     21.66 o
   4   0   2        1.44        2.31      2.00 o
   5   0   2    10676.59    10795.31    112.14 o
   6   0   2      820.89      726.76     16.34 o
   7   0   2       22.82       40.10      1.24 o
   8   0   2     1407.81     1310.79     14.90 o
   9   0   2      334.44      334.86      5.93 o
  10   0   2      174.71      172.59      4.83 o
  11   0   2      524.45      543.66     15.65 o
  12   0   2     1187.86     1251.83     21.31 o
  13   0   2       75.21      125.93      5.87 o
  14   0   2     1416.34     1514.08     27.56 o
  15   0   2        4.91        4.60      2.94 o
  16   0   2      159.25      154.77      5.75 o
  17   0   2      939.03      898.93     13.18 o
  18   0   2     3552.91     3240.13     41.06 o
  19   0   2      621.65      690.93     10.93 o
  20   0   2      113.56      112.03      3.15 o
  21   0   2      176.00      187.50      8.53 o
  22   0   2      215.43      193.08      4.91 o
  23   0   2      373.18      368.27      7.38 o
  24   0   2      149.88      133.73      4.34 o
  25   0   2      339.38      316.99      6.81 o
  26   0   2        9.16       17.26      2.43 o
  27   0   2      200.91      182.13      5.05 o
  28   0   2        0.26        5.08      2.73 o
  29   0   2       54.06       60.01      8.81 o
  30   0   2       14.60       21.24      9.46 o
  31   0   2       17.65       21.85      7.83 o
   1   1   2     4192.83     4299.35     31.18 o
   2   1   2     1715.75     1780.22     12.66 o
   3   1   2      113.70       98.95      1.10 o
   4   1   2     3049.12     3252.31     20.53 o
   5   1   2      512.28      539.55      3.71 o
   6   1   2     4479.46     4693.21     26.21 o
   7   1   2     2237.58     2323.31     13.19 o
   8   1   2      232.93      237.87      1.89 o
   9   1   2      235.89      270.30      2.16 o
  10   1   2     4057.89     4345.02     27.55 o
  11   1   2      330.33      324.54      3.90 o
  12   1   2       16.46       18.70      0.91 o
  13   1   2        4.53        5.45      0.82 o
  14   1   2      276.71      278.79      3.72 o
  15   1   2      451.34      441.55      4.27 o
  16   1   2        1.41        3.76      0.83 o
  17   1   2       15.12       15.09      1.12 o
  18   1   2      395.51      368.01      5.30 o
  19   1   2      164.84      154.71      2.43 o
  20   1   2      120.07      128.66      2.80 o
  21   1   2      366.01      338.79      5.64 o
  22   1   2       25.59       28.69      1.95 o
  23   1   2       20.83       21.75      1.67 o
  24   1   2       16.92       13.29      1.67 o
  25   1   2       14.27       20.30      3.32 o
  26   1   2        1.19        2.30      2.28 o
  27   1   2       11.90       12.43      1.70 o
  28   1   2        5.25        6.34      1.55 o
  29   1   2        5.36       13.24      4.89 o
  30   1   2        5.58        3.27      3.82 o
  31   1   2        1.05       -4.00      4.00 o
   0   2   2     9034.39     9397.61     95.27 o
   1   2   2      596.46      611.99      4.95 o
   2   2   2     4099.74     4289.85     24.99 o
   3   2   2     1379.59     1390.93      8.02 o
   4   2   2     7152.41     7340.97     39.15 o
   5   2   2       33.58       34.95      0.73 o
   6   2   2       95.89       61.02      0.93 o
   7   2   2     1211.18     1263.48      7.80 o
   8   2   2      741.83      645.81      4.32 o
   9   2   2     1709.63     1869.87     12.26 o
  10   2   2      680.83      634.77      4.71 o
  11   2   2     1036.94     1052.35      7.35 o
  12   2   2      608.57      629.53      5.08 o
  13   2   2     1504.19     1603.24     11.45 o
  14   2   2        4.78        4.40      2.54 o
  15   2   2       32.30       35.19      1.38 o
  16   2   2       27.55       32.96      1.64 o
  17   2   2      561.88      540.50      4.80 o
  18   2   2      453.06      434.13      4.16 o
  19   2   2      281.29      291.92      3.22 o
  20   2   2       77.10       71.39      2.14 o
  21   2   2        3.09        7.04      1.44 o
  22   2   2       25.04       28.55      1.80 o
  23   2   2       53.84       52.35      2.02 o
  24   2   2       15.67       15.68      1.51 o
  25   2   2       35.91       36.61      2.48 o
  26   2   2        1.89       -1.63      1.63 o
  27   2   2       19.39       19.70      3.27 o
  28   2   2       57.39       65.17      4.74 o
  29   2   2        0.01       -0.14      2.30 o
  30   2   2        0.03       -3.77      3.82 o
  31   2   2        6.11       10.74      5.39 o
   1   3   2     6645.07     6737.80     46.17 o
   2   3   2     2729.04     2882.57     19.16 o
   3   3   2      947.09      942.72      5.85 o
   4   3   2      359.13      398.13      2.81 o
   5   3   2      755.83      739.15      4.75 o
   6   3   2     1484.81     1581.88      9.54 o
   7   3   2      115.78      110.56      1.42 o
   8   3   2      146.08      155.25      1.66 o
   9   3   2      104.22       88.85      1.33 o
  10   3   2     1202.28     1259.09      9.03 o
  11   3   2     1381.80     1427.36     10.14 o
  12   3   2      101.07      113.27      2.14 o
  13   3   2      197.88      215.88      2.63 o
  14   3   2       49.10       63.15      2.07 o
  15   3   2      800.69      794.41      6.73 o
  16   3   2       34.16       42.96      1.95 o
  17   3   2        3.31        1.61      0.96 o
  18   3   2      220.98      223.47      2.87 o
  19   3   2       88.51       84.44      2.13 o
  20   3   2      383.47      373.82      4.42 o
  21   3   2     1044.08      962.48      9.73 o
  22   3   2        1.56        7.80      1.85 o
  23   3   2       40.50       39.08      2.02 o
  24   3   2       67.54       63.99      2.34 o
  25   3   2       40.90       37.04      1.95 o
  26   3   2        4.22        3.44      1.56 o
  27   3   2        5.11        6.11      1.77 o
  28   3   2        0.28       -1.47      2.76 o
  29   3   2       95.01      105.95      5.62 o
  30   3   2       48.55       67.26      4.21 o
   0   4   2     2994.91     3136.32     37.97 o
   1   4   2        0.99        2.96      1.05 o
   2   4   2      340.45      261.70      2.49 o
   3   4   2      696.05      694.24      5.49 o
   4   4   2      139.19      165.51      1.87 o
   5   4   2        9.22       17.28      0.72 o
   6   4   2        0.00        1.15      0.57 o
   7   4   2     1987.61     2324.85     15.69 o
   8   4   2      417.90      474.01      3.99 o
   9   4   2       20.70       25.96      1.69 o
  10   4   2       17.83       18.28      0.91 o
  11   4   2     1198.64     1250.91      9.52 o
  12   4   2       61.68       67.34      2.38 o
  13   4   2      901.14      871.65      6.79 o
  14   4   2      255.33      257.94      2.78 o
  15   4   2       50.37       46.71      1.98 o
  16   4   2       51.20       49.72      1.61 o
  17   4   2       93.81       92.49      2.06 o
  18   4   2      334.77      310.21      3.95 o
  19   4   2        5.27        2.95      1.43 o
  20   4   2       35.47       28.86      1.92 o
  21   4   2       19.83       23.51      1.85 o
  22   4   2      159.46      143.36      4.21 o
  23   4   2       15.71       18.21      1.91 o
  24   4   2        3.28        0.15      1.82 o
  25   4   2       30.89       29.91      2.18 o
  26   4   2       16.02       16.71      2.04 o
  27   4   2       33.15       31.39      2.28 o
  28   4   2        0.96        1.03      2.01 o
  29   4   2        0.11        1.01      4.57 o
  30   4   2       12.21       11.29      3.07 o
   1   5   2    10996.01    11234.62     94.62 o
   2   5   2        5.13       12.01      1.16 o
   3   5   2      273.13      331.31      4.07 o
   4   5   2      304.05      356.99      3.34 o
   5   5   2       66.12       52.19      1.46 o
   6   5   2      786.98      843.28      6.72 o
   7   5   2      326.38      328.78      3.28 o
   8   5   2      262.30      270.25      3.07 o
   9   5   2      696.22      678.35      5.78 o
  10   5   2      652.65      698.91      6.04 o
  11   5   2       72.86       74.87      1.72 o
  12   5   2        3.25        5.71      0.87 o
  13   5   2       97.28       85.17      1.82 o
  14   5   2      173.57      167.92      2.30 o
  15   5   2      707.41      666.84      5.94 o
  16   5   2       13.83       18.31      1.69 o
  17   5   2      204.41      187.89      4.22 o
  18   5   2       36.51       39.80      2.12 o
  19   5   2      237.50      222.58      4.14 o
  20   5   2        0.01       -1.54      1.54 o
  21   5   2        0.10       -1.70      1.70 o
  22   5   2       55.59       53.82      2.55 o
  23   5   2        6.26        4.17      1.75 o
  24   5   2        6.41        6.57      1.86 o
  25   5   2        9.72        7.49      1.97 o
  26   5   2        0.25       -1.08      1.92 o
  27   5   2        9.00        9.62      2.14 o
  28   5   2        0.01        1.28      2.02 o
  29   5   2        9.03        5.12      2.22 o
   0   6   2     2708.43     2830.12     43.01 o
   1   6   2      783.28      777.91      9.91 o
   2   6   2     2154.17     2218.90     19.61 o
   3   6   2      841.53      880.05      8.55 o
   4   6   2     2457.70     2496.74     20.35 o
   5   6   2      158.31      164.29      2.30 o
   6   6   2       42.66       49.55      1.40 o
   7   6   2       82.58       85.17      1.79 o
   8   6   2      227.57      237.57      3.08 o
   9   6   2     1128.37     1071.67      8.63 o
  10   6   2      378.45      344.88      3.51 o
  11   6   2      124.62      124.95      2.09 o
  12   6   2       17.47       18.24      1.24 o
  13   6   2      169.11      158.24      2.35 o
  14   6   2        2.79        1.93      1.11 o
  15   6   2       14.87       13.35      1.73 o
  16   6   2      404.26      372.55      5.42 o
  17   6   2        0.00        1.82      1.56 o
  18   6   2      140.28      129.19      3.37 o
  19   6   2        0.51       -1.60      1.64 o
  20   6   2       17.12       15.79      2.00 o
  21   6   2       12.61       11.86      1.97 o
  22   6   2       24.13       25.73      2.28 o
  23   6   2       33.72       30.17      2.31 o
  24   6   2       13.67       13.89      2.11 o
  25   6   2       10.56        8.42      2.10 o
  26   6   2        8.99        9.14      2.19 o
  27   6   2        0.03       -2.02      2.02 o
  28   6   2       11.88       16.44      2.94 o
   1   7   2      490.61      510.64      7.46 o
   2   7   2        9.92       10.18      1.75 o
   3   7   2       63.13       64.40      1.80 o
   4   7   2      273.15      263.91      3.31 o
   5   7   2       59.18       64.54      1.72 o
   6   7   2      218.56      238.80      3.37 o
   7   7   2      212.46      229.70      3.51 o
   8   7   2        0.23        0.83      0.99 o
   9   7   2      131.20      145.72      2.66 o
  10   7   2      326.11      373.02      4.07 o
  11   7   2      226.02      247.07      4.55 o
  12   7   2       65.21       64.68      2.09 o
  13   7   2        2.77        2.16      1.33 o
  14   7   2       10.55        6.21      1.61 o
  15   7   2        5.82        7.11      1.68 o
  16   7   2       33.76       29.61      2.14 o
  17   7   2        2.75       -0.57      1.87 o
  18   7   2       85.95       90.95      3.01 o
  19   7   2        8.34        8.38      1.94 o
  20   7   2      121.59      112.27      3.47 o
  21   7   2        0.14       -1.81      1.81 o
  22   7   2       24.74       24.13      2.37 o
  23   7   2        0.56       -1.89      1.89 o
  24   7   2        1.91        0.93      2.40 o
  25   7   2        1.68        2.56      2.14 o
  26   7   2       25.50       28.56      2.65 o
  27   7   2        2.68        6.93      2.34 o
   0   8   2       14.17        8.15      2.54 o
   1   8   2       81.55       82.59      3.22 o
   2   8   2     1180.46     1114.94     13.94 o
   3   8   2       40.48       32.11      2.31 o
   4   8   2      159.17      168.29      2.70 o
   5   8   2      223.77      191.73      3.69 o
   6   8   2      100.63       93.05      2.36 o
   7   8   2      289.76      302.38      4.30 o
   8   8   2        0.00        0.14      1.17 o
   9   8   2       47.55       52.40      2.14 o
  10   8   2      133.97      121.43      2.55 o
  11   8   2      373.07      367.27      4.52 o
  12   8   2      682.82      665.70      7.28 o
  13   8   2      722.94      690.86      9.46 o
  14   8   2       85.26       88.36      4.11 o
  15   8   2        1.38        1.81      1.68 o
  16   8   2       53.60       51.80      2.53 o
  17   8   2      223.87      214.83      4.38 o
  18   8   2      134.89      129.16      3.57 o
  19   8   2        0.40        0.58      1.87 o
  20   8   2        5.35        5.83      2.04 o
  21   8   2        0.36        0.39      1.90 o
  22   8   2        0.64       -1.37      1.96 o
  23   8   2       36.49       33.28      2.67 o
  24   8   2       11.10       11.50      2.34 o
  25   8   2        1.10        1.14      2.25 o
  26   8   2        5.31        5.24      2.31 o
   1   9   2      982.21      960.78     12.80 o
   2   9   2      659.84      615.23      9.17 o
   3   9   2      290.48      307.21      5.80 o
   4   9   2      232.27      220.81      4.13 o
   5   9   2       51.27       47.22      2.26 o
   6   9   2      708.03      660.52      7.58 o
   7   9   2      107.06      107.98      4.25 o
   8   9   2      282.20      267.63      5.14 o
   9   9   2       60.42       58.22      2.36 o
  10   9   2        0.35       -1.27      1.27 o
  11   9   2       70.04       68.80      2.73 o
  12   9   2      208.43      194.44      4.11 o
  13   9   2       87.90       71.46      2.76 o
  14   9   2        1.44        2.93      1.74 o
  15   9   2      246.46      230.99      4.47 o
  16   9   2       59.85       65.94      2.84 o
  17   9   2       16.62       19.57      2.20 o
  18   9   2        0.08        0.11      1.89 o
  19   9   2        0.17       -0.11      1.98 o
  20   9   2        2.45        0.43      2.02 o
  21   9   2       15.84       16.70      2.33 o
  22   9   2       62.62       69.75      3.23 o
  23   9   2       17.11       18.75      2.54 o
  24   9   2        0.22        0.03      2.43 o
  25   9   2        0.65       -0.86      2.59 o
   0  10   2      294.04      286.83      8.65 o
   1  10   2      217.74      203.99      5.18 o
   2  10   2       20.58       26.98      2.70 o
   3  10   2       76.15       80.16      2.83 o
   4  10   2        1.94        7.33      1.68 o
   5  10   2        1.09       -1.80      2.04 o
   6  10   2       17.44       21.06      2.04 o
   7  10   2      148.38      136.96      3.23 o
   8  10   2        0.79        3.19      1.54 o
   9  10   2        1.55        2.84      1.77 o
  10  10   2      161.01      161.97      3.73 o
  11  10   2        7.13       13.10      1.96 o
  12  10   2       17.82       19.46      2.07 o
  13  10   2       86.20       80.89      3.48 o
  14  10   2      118.10      119.05      4.01 o
  15  10   2       60.46       61.66      3.27 o
  16  10   2        0.01       -0.86      2.21 o
  17  10   2       33.71       34.61      2.93 o
  18  10   2      142.12      150.48      4.65 o
  19  10   2       94.21       97.51      4.07 o
  20  10   2        2.23        3.53      2.48 o
  21  10   2        3.76        4.85      2.61 o
  22  10   2       13.69       11.93      2.73 o
  23  10   2       56.38       54.05      3.67 o
   1  11   2       57.19       55.40      3.50 o
   2  11   2      180.82      169.38      5.05 o
   3  11   2       26.74       27.33      2.89 o
   4  11   2       53.79       59.40      3.03 o
   5  11   2      118.94      124.17      3.90 o
   6  11   2      106.30      106.46      3.70 o
   7  11   2       15.31       18.30      2.41 o
   8  11   2       85.86       82.05      4.38 o
   9  11   2       64.67       63.22      6.29 o
  10  11   2        0.03       -0.28      2.96 o
  11  11   2       24.77       23.75      2.73 o
  12  11   2       42.30       44.48      3.09 o
  13  11   2        1.30        3.82      2.30 o
  14  11   2       21.26       21.97      2.72 o
  15  11   2       80.43       81.17      3.79 o
  16  11   2        2.61        0.82      2.37 o
  17  11   2        3.24        0.24      2.38 o
  18  11   2        3.18        3.16      2.53 o
  19  11   2        1.96        3.02      2.47 o
  20  11   2        0.02        3.10      2.65 o
  21  11   2      121.09      119.17      4.78 o
   0  12   2       46.71       52.51      5.07 o
   1  12   2      109.79      102.97      4.60 o
   2  12   2       10.74       12.55      2.76 o
   3  12   2       94.35       96.84      4.40 o
   4  12   2      130.51      130.18      4.15 o
   5  12   2       21.22       22.67      2.57 o
   6  12   2       80.46       79.17      4.94 o
   7  12   2       31.18       36.83      3.68 o
   8  12   2      151.37      154.40      5.94 o
   9  12   2        7.83        7.36      3.49 o
  10  12   2       21.90       19.29      2.71 o
  11  12   2        2.65        3.36      2.39 o
  12  12   2      254.99      233.34      8.49 o
  13  12   2       28.91       37.45      3.18 o
  14  12   2        0.00       -2.32      2.32 o
  15  12   2        0.47       -0.07      2.54 o
  16  12   2       29.88       30.18      3.03 o
  17  12   2        2.64        7.22      2.73 o
  18  12   2       25.41       26.17      4.25 o
  19  12   2       39.28       46.15      6.15 o
   1  13   2       24.49       35.03      3.62 o
   2  13   2        0.78       -2.60      2.60 o
   3  13   2       32.92       37.72      3.62 o
   4  13   2       87.19       85.30      5.32 o
   5  13   2        0.70        4.40      3.92 o
   6  13   2      208.70      209.49      6.98 o
   7  13   2        4.28        2.09      4.66 o
   8  13   2        8.70       12.07      5.69 o
   9  13   2        0.26       -0.66      2.84 o
  10  13   2      146.61      145.92      5.69 o
  11  13   2       44.12       44.52      3.86 o
  12  13   2       17.32       19.18      3.42 o
  13  13   2        9.02       10.16      3.14 o
  14  13   2       56.16       56.25      4.11 o
  15  13   2       17.13       20.83      3.52 o
  16  13   2       23.46       32.04      4.75 o
   0  14   2       13.68       10.94      4.72 o
   1  14   2        0.18       -0.11      3.55 o
   2  14   2       31.19       34.16      4.51 o
   3  14   2        8.47        9.24      4.95 o
   4  14   2       32.19       38.16      5.88 o
   5  14   2        9.14        7.93      4.72 o
   6  14   2        0.22       -2.01      4.13 o
   7  14   2        1.48        1.93      4.49 o
   8  14   2       11.91        4.43      4.36 o
   9  14   2        0.34       -3.38      3.38 o
  10  14   2        0.00        1.68      3.57 o
  11  14   2       15.12       13.04      3.93 o
  12  14   2       10.58        3.26     13.37 o
   1  15   2        2.03        4.57      7.50 o
   2  15   2       25.22       20.69      5.39 o
   3  15   2        2.72        3.88      4.83 o
   4  15   2       20.70       22.02      5.52 o
   1   1   3      546.88      587.58      6.36 o
   2   1   3     8557.92     8982.42     95.73 o
   3   1   3      340.96      356.39      4.20 o
   4   1   3     2096.17     2277.66     21.19 o
   5   1   3     3788.91     3862.86     30.57 o
   6   1   3       50.66       80.51      1.50 o
   7   1   3        3.80        4.17      0.77 o
   8   1   3      890.77      943.97      8.40 o
   9   1   3     1486.88     1727.40     13.48 o
  10   1   3     1250.50     1324.51      9.93 o
  11   1   3      159.32      175.18      2.09 o
  12   1   3      351.81      332.16      3.72 o
  13   1   3      107.04      112.82      2.36 o
  14   1   3       10.73       11.17      1.11 o
  15   1   3      512.03      499.22      5.41 o
  16   1   3       25.53       30.84      3.08 o
  17   1   3      574.25      547.83      6.60 o
  18   1   3      415.16      413.67      5.56 o
  19   1   3        5.75       10.74      1.84 o
  20   1   3      155.75      146.29      3.77 o
  21   1   3        0.16       -0.23      1.78 o
  22   1   3       56.57       46.55      2.30 o
  23   1   3        3.11        4.46      1.60 o
  24   1   3       40.68       43.46      2.24 o
  25   1   3       21.58       30.56      2.21 o
  26   1   3       44.11       45.75      2.34 o
  27   1   3       16.29       14.02      2.01 o
  28   1   3       20.18       18.09      2.05 o
  29   1   3        0.12       -1.72      1.72 o
  30   1   3       79.52      103.75      5.19 o
   0   2   3      861.15      800.17      9.33 o
   1   2   3      619.42      581.04      4.73 o
   2   2   3     2980.32     3089.14     21.85 o
   3   2   3     5807.62     6250.89     43.18 o
   4   2   3      989.55     1034.90      8.09 o
   5   2   3     9397.78     9935.18     64.92 o
   6   2   3     4640.56     5196.99     34.22 o
   7   2   3     1320.59     1465.50     10.58 o
   8   2   3     1443.62     1525.66     10.75 o
   9   2   3     2930.70     3179.64     21.43 o
  10   2   3      641.82      638.20      5.11 o
  11   2   3      400.18      457.16      4.90 o
  12   2   3      167.51      156.43      1.99 o
  13   2   3      269.47      244.61      2.39 o
  14   2   3        8.84       14.89      0.95 o
  15   2   3       13.19       12.45      1.06 o
  16   2   3      408.58      359.95      4.21 o
  17   2   3      289.80      268.64      4.84 o
  18   2   3      977.14      903.87      9.08 o
  19   2   3     1164.71     1099.63     11.44 o
  20   2   3      235.58      246.23      4.22 o
  21   2   3      702.94      682.92      8.80 o
  22   2   3      201.25      194.92      3.79 o
  23   2   3        8.95       10.76      2.06 o
  24   2   3       14.88       16.28      2.23 o
  25   2   3       58.54       54.53      3.11 o
  26   2   3       51.38       45.71      2.53 o
  27   2   3       17.93       16.83      2.16 o
  28   2   3       28.11       27.38      2.39 o
  29   2   3        7.54        8.65      2.03 o
  30   2   3       32.61       39.24      4.57 o
   1   3   3      463.38      453.63      4.49 o
   2   3   3     3258.85     3607.04     26.78 o
   3   3   3      152.66      164.07      1.61 o
   4   3   3      203.06      225.43      2.05 o
   5   3   3        1.57        2.58      0.51 o
   6   3   3     1206.52     1251.50      8.08 o
   7   3   3       25.83       24.00      0.85 o
   8   3   3     1527.20     1586.04     11.09 o
   9   3   3       24.60       30.68      1.59 o
  10   3   3       83.63      105.94      1.71 o
  11   3   3     2034.42     2102.05     14.66 o
  12   3   3     2270.12     2232.60     15.55 o
  13   3   3      599.72      583.04      4.97 o
  14   3   3      126.41      138.99      2.48 o
  15   3   3     2048.99     1992.61     15.06 o
  16   3   3       20.45       18.95      3.57 o
  17   3   3     1138.17     1087.51      9.67 o
  18   3   3        8.70       14.01      1.93 o
  19   3   3       95.90       95.32      2.90 o
  20   3   3      591.62      588.70      7.32 o
  21   3   3       57.56       60.85      2.58 o
  22   3   3       76.74       77.41      2.74 o
  23   3   3       24.10       23.14      1.98 o
  24   3   3       27.57       27.21      2.14 o
  25   3   3       16.25       15.59      2.34 o
  26   3   3        6.79        4.48      2.43 o
  27   3   3       11.63       14.53      2.66 o
  28   3   3       11.98        9.43      2.16 o
  29   3   3        0.57        1.82      2.14 o
  30   3   3       31.37       38.79      2.94 o
   0   4   3     3412.48     3796.70     56.15 o
   1   4   3      345.31      371.45      5.32 o
   2   4   3      213.38      207.73      2.52 o
   3   4   3     1501.76     1632.63     13.65 o
   4   4   3     1376.97     1560.83     10.34 o
   5   4   3      237.99      305.35      2.63 o
   6   4   3      230.11      237.07      2.26 o
   7   4   3        1.48        3.94      0.72 o
   8   4   3      697.30      676.88      5.61 o
   9   4   3      519.62      497.66      4.27 o
  10   4   3      916.87      984.35      7.52 o
  11   4   3        2.47        6.35      0.89 o
  12   4   3       30.41       39.59      1.33 o
  13   4   3      708.10      663.44      5.54 o
  14   4   3        2.74        4.67      0.95 o
  15   4   3      199.96      194.78      2.52 o
  16   4   3       47.42       46.18      1.84 o
  17   4   3       13.65       12.30      1.61 o
  18   4   3      251.26      230.87      3.86 o
  19   4   3        4.05        5.11      1.81 o
  20   4   3      150.95      149.06      3.25 o
  21   4   3       77.54       67.94      2.77 o
  22   4   3        7.18        7.44      1.81 o
  23   4   3       55.83       51.19      2.57 o
  24   4   3       14.61       15.46      2.46 o
  25   4   3       14.31       13.23      2.97 o
  26   4   3        2.36        0.14      2.43 o
  27   4   3        2.55       -1.62      2.04 o
  28   4   3        2.15       -1.08      2.16 o
  29   4   3       12.15       12.29      3.43 o
   1   5   3       70.40       60.59      1.88 o
   2   5   3       10.00       16.20      1.21 o
   3   5   3        1.72       10.06      0.85 o
   4   5   3      101.44      118.51      1.82 o
   5   5   3       12.96        7.69      1.03 o
   6   5   3       96.10      118.52      1.76 o
   7   5   3       64.08       65.93      1.41 o
   8   5   3       95.62      101.17      1.75 o
   9   5   3       31.81       27.69      1.20 o
  10   5   3      110.40      117.46      2.05 o
  11   5   3        9.00       19.93      1.37 o
  12   5   3       16.83       26.18      1.14 o
  13   5   3      304.22      310.59      3.21 o
  14   5   3      473.27      440.23      4.53 o
  15   5   3       64.60       65.22      2.36 o
  16   5   3       35.93       33.89      1.90 o
  17   5   3       62.91       57.53      2.34 o
  18   5   3       21.03       22.73      2.03 o
  19   5   3       24.26       24.36      2.10 o
  20   5   3        3.20       -0.12      1.71 o
  21   5   3       26.27       23.73      2.09 o
  22   5   3       75.89       72.11      2.84 o
  23   5   3        0.22       -0.65      1.79 o
  24   5   3       58.08       61.16      3.12 o
  25   5   3       82.52       94.75      3.67 o
  26   5   3        1.59        5.03      2.22 o
  27   5   3        0.57        0.65      2.20 o
  28   5   3        0.14        0.45      2.33 o
  29   5   3       26.86       31.73      4.69 o
   0   6   3     1466.21     1516.90     24.79 o
   1   6   3       22.60       23.47      1.42 o
   2   6   3       25.27       33.67      1.90 o
   3   6   3      711.10      683.43      7.02 o
   4   6   3      363.78      400.78      4.68 o
   5   6   3      536.51      536.64      5.33 o
   6   6   3      433.27      502.38      5.11 o
   7   6   3     1015.61     1098.91      9.69 o
   8   6   3       18.26       24.28      1.29 o
   9   6   3      115.32      125.65      2.41 o
  10   6   3      357.08      375.58      3.98 o
  11   6   3      155.45      177.54      2.54 o
  12   6   3      269.96      250.93      3.46 o
  13   6   3      105.21      119.12      2.75 o
  14   6   3      289.86      288.89      5.61 o
  15   6   3       14.18       14.49      1.88 o
  16   6   3      100.25      103.68      3.08 o
  17   6   3      358.87      338.00      5.26 o
  18   6   3       92.42       83.94      2.95 o
  19   6   3       46.39       52.93      2.57 o
  20   6   3       26.81       26.82      3.12 o
  21   6   3      130.11      124.62      3.55 o
  22   6   3       21.01       21.89      2.25 o
  23   6   3        0.05        0.67      1.92 o
  24   6   3       29.29       30.68      2.52 o
  25   6   3        9.77        9.12      2.19 o
  26   6   3        2.20        1.09      2.43 o
  27   6   3        2.60       -0.63      2.32 o
  28   6   3       35.31       53.23      5.89 o
   1   7   3     1999.65     1988.03     22.58 o
   2   7   3     3711.32     3714.38     35.67 o
   3   7   3       38.66       67.90      1.87 o
   4   7   3       33.28       30.58      1.84 o
   5   7   3      300.29      315.71      3.68 o
   6   7   3      261.86      254.02      3.24 o
   7   7   3      182.27      145.59      2.47 o
   8   7   3      350.83      332.86      4.43 o
   9   7   3       99.36       84.33      2.30 o
  10   7   3      149.06      151.03      2.85 o
  11   7   3      164.24      162.44      2.91 o
  12   7   3     1903.36     1804.34     14.91 o
  13   7   3      108.21      124.29      5.06 o
  14   7   3      485.04      466.78      6.31 o
  15   7   3     1049.54     1001.22     10.99 o
  16   7   3      118.61      126.72      3.48 o
  17   7   3       89.02       91.28      3.15 o
  18   7   3      518.05      492.42      6.84 o
  19   7   3        7.69        9.93      2.00 o
  20   7   3      236.98      219.38      4.56 o
  21   7   3        0.40       -1.37      1.88 o
  22   7   3       14.91       16.15      2.29 o
  23   7   3       28.17       30.93      2.51 o
  24   7   3       14.73       19.45      2.43 o
  25   7   3       49.52       53.98      2.99 o
  26   7   3        2.07        2.13      2.27 o
  27   7   3        2.89        3.45      2.52 o
   0   8   3       58.09       67.92      4.46 o
   1   8   3      345.33      341.50      6.15 o
   2   8   3      144.58      134.31      3.48 o
   3   8   3        5.06        7.09      1.14 o
   4   8   3       41.33       45.40      2.01 o
   5   8   3      390.51      371.22      4.79 o
   6   8   3       48.04       44.53      1.84 o
   7   8   3       51.94       56.20      2.00 o
   8   8   3       30.26       28.72      1.66 o
   9   8   3       76.38       74.79      2.40 o
  10   8   3      231.27      209.73      3.72 o
  11   8   3      474.82      475.00      6.23 o
  12   8   3      170.44      170.82      3.68 o
  13   8   3       73.14       75.83      3.09 o
  14   8   3      225.42      205.57      4.18 o
  15   8   3       16.83       20.87      2.15 o
  16   8   3      301.74      303.46      5.19 o
  17   8   3       15.96       15.38      2.17 o
  18   8   3        0.14       -1.31      1.84 o
  19   8   3       28.15       28.68      2.36 o
  20   8   3       31.89       34.75      2.54 o
  21   8   3       31.55       32.12      3.06 o
  22   8   3        6.32        2.98      2.10 o
  23   8   3        3.12        2.85      2.18 o
  24   8   3        0.15       -0.12      2.40 o
  25   8   3       16.16       12.15      2.82 o
  26   8   3        3.81        8.62      2.89 o
   1   9   3      290.98      276.66      5.71 o
   2   9   3      363.21      312.98      7.78 o
   3   9   3      380.19      357.42      5.72 o
   4   9   3       26.97       31.52      2.29 o
   5   9   3       14.23       18.26      2.10 o
   6   9   3      362.38      341.47      6.46 o
   7   9   3       55.12       62.39      2.82 o
   8   9   3       14.89       13.02      2.02 o
   9   9   3        9.50        4.87      1.85 o
  10   9   3       11.25       11.84      2.27 o
  11   9   3       46.11       43.70      3.02 o
  12   9   3       12.35       11.58      2.32 o
  13   9   3        0.49       -0.56      2.10 o
  14   9   3      194.49      181.97      4.59 o
  15   9   3       93.18       84.44      3.58 o
  16   9   3       30.28       33.63      2.81 o
  17   9   3        2.95        3.64      2.29 o
  18   9   3       63.45       67.25      3.34 o
  19   9   3        9.89        7.63      2.46 o
  20   9   3        2.27       -2.20      2.23 o
  21   9   3        0.38        1.04      2.37 o
  22   9   3        8.91        9.18      2.63 o
  23   9   3        5.31        7.22      2.70 o
  24   9   3        6.30        6.39      2.72 o
   0  10   3       37.34       33.58      4.03 o
   1  10   3      199.57      184.70      7.06 o
   2  10   3       13.16       10.85      2.01 o
   3  10   3        0.89        2.43      1.84 o
   4  10   3        9.63        4.47      1.97 o
   5  10   3       29.98       27.93      2.32 o
   6  10   3       88.13       74.87      3.15 o
   7  10   3        5.69        3.25      1.99 o
   8  10   3        0.20       -2.12      2.12 o
   9  10   3        4.77        2.01      2.19 o
  10  10   3        0.24        0.14      2.50 o
  11  10   3       38.96       39.41      3.14 o
  12  10   3      155.69      154.01      4.42 o
  13  10   3      269.57      224.75      5.54 o
  14  10   3        1.86        4.38      2.26 o
  15  10   3       14.55       12.55      2.48 o
  16  10   3       82.97       82.38      3.79 o
  17  10   3        0.59       -2.21      2.21 o
  18  10   3        0.58        0.59      2.43 o
  19  10   3       18.30       17.12      2.72 o
  20  10   3        0.26       -1.40      2.38 o
  21  10   3        3.72        6.45      2.69 o
  22  10   3        9.44       12.64      2.87 o
   1  11   3      673.85      685.84     10.88 o
   2  11   3      303.79      288.19      8.61 o
   3  11   3      228.04      212.45      6.18 o
   4  11   3       87.48       95.24      3.69 o
   5  11   3      657.12      664.61     12.36 o
   6  11   3       30.10       37.92      2.77 o
   7  11   3       73.78       68.58      3.58 o
   8  11   3       40.31       41.93      3.55 o
   9  11   3       30.75       18.64      3.17 o
  10  11   3       22.99       26.60      3.40 o
  11  11   3       38.18       34.67      3.01 o
  12  11   3      148.75      149.74      4.66 o
  13  11   3        8.11        8.89      2.44 o
  14  11   3       13.22       13.26      2.57 o
  15  11   3       41.33       41.71      4.46 o
  16  11   3        2.45        2.18      2.74 o
  17  11   3        0.22       -0.95      2.45 o
  18  11   3        5.03        6.99      2.58 o
  19  11   3        6.89        3.72      2.66 o
  20  11   3        0.64        0.82      2.67 o
   0  12   3        1.36        5.51      4.03 o
   1  12   3      147.21      143.00      5.09 o
   2  12   3      129.87      135.01      5.08 o
   3  12   3      141.03      144.44      5.32 o
   4  12   3        3.07       11.90      2.97 o
   5  12   3       66.87       80.91      4.89 o
   6  12   3       73.12       61.49      5.52 o
   7  12   3        1.66        0.82      3.92 o
   8  12   3        4.85        2.95      3.90 o
   9  12   3       13.20        5.94      4.03 o
  10  12   3       16.86       21.94      3.88 o
  11  12   3       33.37       29.55      3.50 o
  12  12   3        5.92        5.97      2.92 o
  13  12   3        0.61       -2.72      2.83 o
  14  12   3        0.04        1.89      2.87 o
  15  12   3        0.27       -1.12      2.79 o
  16  12   3       31.99       38.43      3.79 o
  17  12   3       48.27       58.89      4.31 o
  18  12   3      107.86      115.85      5.27 o
   1  13   3       24.49       25.86      3.54 o
   2  13   3        1.31        1.29      2.73 o
   3  13   3      122.29      119.54      6.02 o
   4  13   3        0.26        1.65      5.05 o
   5  13   3       10.37       10.44      4.36 o
   6  13   3        3.01        0.82      6.20 o
   7  13   3       83.71       88.87      6.46 o
   8  13   3        1.09       -3.57      4.26 o
   9  13   3       21.87       26.52      5.06 o
  10  13   3       40.30       41.74      3.98 o
  11  13   3        0.94       -2.77      2.89 o
  12  13   3        0.89        0.00      3.03 o
  13  13   3        9.86        9.56      3.62 o
  14  13   3        8.36        4.05      3.53 o
  15  13   3        4.76        7.38      3.34 o
   0  14   3       27.05       20.58      5.18 o
   1  14   3       13.56       13.16      4.01 o
   2  14   3       20.35       26.78      5.30 o
   3  14   3       26.22       29.51      5.42 o
   4  14   3       31.02       37.61      5.75 o
   5  14   3       41.15       44.36      9.13 o
   6  14   3        1.60        3.08      4.59 o
   7  14   3       20.02       23.57      5.30 o
   8  14   3        8.34        7.21      4.69 o
   9  14   3        0.47       -3.62      3.62 o
  10  14   3        2.41       -2.05      3.29 o
   4   0   4     2287.82     2098.96     44.68 o
   5   0   4     9510.59    10028.28    147.02 o
   6   0   4    12493.88    13438.86    196.33 o
   7   0   4       67.94       62.26      2.49 o
   8   0   4       32.87       20.70      3.34 o
   9   0   4     1612.71     1819.94     29.28 o
  10   0   4      719.55      564.28     39.88 o
  11   0   4      275.39      324.31      5.80 o
  12   0   4        3.44        1.36      1.22 o
  13   0   4      279.69      261.49      5.06 o
  14   0   4      820.53      798.79     14.24 o
  15   0   4      484.22      422.31     10.14 o
  16   0   4       25.24       20.47      4.89 o
  17   0   4        3.62       -2.25      3.30 o
  18   0   4      192.37      174.65      5.12 o
  19   0   4      587.72      549.23      9.85 o
  20   0   4       50.96       53.95      3.40 o
  21   0   4       66.89       62.81      3.72 o
  22   0   4      100.85       97.31      4.74 o
  23   0   4       32.64       30.40      3.08 o
  24   0   4      103.43       98.75      4.45 o
  25   0   4        0.34        1.76      2.42 o
  26   0   4       58.10       59.92      3.97 o
  27   0   4        1.96        2.14      2.78 o
  28   0   4       27.36       27.84      4.20 o
  29   0   4       18.57       23.38      3.38 o
  30   0   4        5.16        1.31      3.06 o
   1   1   4      423.49      415.42      7.84 o
   2   1   4     1071.95     1147.52     18.33 o
   3   1   4     2114.90     2165.75     23.44 o
   4   1   4      543.13      603.17     10.12 o
   5   1   4       70.31       85.10      3.58 o
   6   1   4      324.16      327.20      3.99 o
   7   1   4       41.21       31.59      1.43 o
   8   1   4       13.79       17.46      1.03 o
   9   1   4        1.09        0.79      0.64 o
  10   1   4      276.94      313.99      4.16 o
  11   1   4        5.33       15.22      0.99 o
  12   1   4        0.20        0.51      0.82 o
  13   1   4        0.90        0.88      0.85 o
  14   1   4      455.23      467.33      4.66 o
  15   1   4        2.54        1.59      1.30 o
  16   1   4      305.34      269.93      5.55 o
  17   1   4      861.38      794.58      9.90 o
  18   1   4       80.71       83.46      3.16 o
  19   1   4       16.18       12.25      2.04 o
  20   1   4      156.76      134.41      3.85 o
  21   1   4        9.28       12.60      2.09 o
  22   1   4       14.30       12.80      1.82 o
  23   1   4       49.59       49.42      2.46 o
  24   1   4        6.90       11.01      1.93 o
  25   1   4       37.40       40.29      2.39 o
  26   1   4        0.24       -1.78      1.78 o
  27   1   4        6.79        5.32      1.96 o
  28   1   4        8.78        6.27      2.13 o
  29   1   4        7.45        5.24      2.36 o
  30   1   4       60.32       63.86      3.43 o
   0   2   4      108.18      135.59      8.81 o
   1   2   4       45.04       59.13      1.78 o
   2   2   4      518.93      513.71      5.78 o
   3   2   4      510.57      520.33      5.88 o
   4   2   4     1793.82     1747.51     13.53 o
   5   2   4      467.44      417.63      4.00 o
   6   2   4     1781.00     1750.55     13.57 o
   7   2   4      100.96      115.64      1.99 o
   8   2   4       21.63       21.23      1.02 o
   9   2   4      518.19      517.91      6.84 o
  10   2   4       90.50       83.14      2.00 o
  11   2   4        4.36        1.25      0.86 o
  12   2   4       11.08       12.55      1.32 o
  13   2   4        0.52        0.23      0.85 o
  14   2   4      271.89      255.65      2.96 o
  15   2   4       20.70       21.49      1.27 o
  16   2   4      475.36      468.69      6.02 o
  17   2   4       79.60       74.29      2.62 o
  18   2   4       20.47       16.41      1.76 o
  19   2   4       27.85       20.47      1.85 o
  20   2   4       75.59       61.01      3.42 o
  21   2   4        9.41        5.35      2.04 o
  22   2   4       13.62       12.84      2.18 o
  23   2   4        0.87        0.01      2.00 o
  24   2   4        0.02        0.65      1.95 o
  25   2   4       19.57       20.56      2.90 o
  26   2   4        8.42       13.79      2.10 o
  27   2   4        3.06        3.99      2.11 o
  28   2   4        7.83        5.06      2.53 o
  29   2   4       14.61       12.47      2.44 o
   1   3   4      784.35      670.03      8.56 o
   2   3   4       42.70       32.54      1.56 o
   3   3   4     6931.17     7317.14     57.11 o
   4   3   4     1112.71     1213.98      9.72 o
   5   3   4      137.74      136.51      1.89 o
   6   3   4       15.13       22.99      0.83 o
   7   3   4      346.66      443.70      3.99 o
   8   3   4      981.82     1087.01      9.58 o
   9   3   4       19.32       21.67      1.09 o
  10   3   4       35.30       26.36      1.24 o
  11   3   4      260.31      256.80      3.23 o
  12   3   4      580.98      629.62      5.63 o
  13   3   4      885.24      899.10      7.52 o
  14   3   4      261.20      272.96      3.24 o
  15   3   4       29.58       30.98      1.40 o
  16   3   4      388.23      378.17      5.32 o
  17   3   4     1051.98      990.73     10.62 o
  18   3   4      182.53      184.88      3.80 o
  19   3   4      109.73       95.56      2.96 o
  20   3   4        9.76       11.21      1.83 o
  21   3   4       26.11       24.24      2.20 o
  22   3   4       11.24        8.42      1.93 o
  23   3   4       28.50       28.82      2.31 o
  24   3   4       14.34       13.11      2.55 o
  25   3   4       34.14       40.27      3.23 o
  26   3   4        1.11        1.07      2.55 o
  27   3   4        0.39       -2.36      2.55 o
  28   3   4        2.85        5.33      3.11 o
  29   3   4        0.11       -2.85      2.85 o
   0   4   4      349.18      376.45      8.07 o
   1   4   4      243.08      303.16      4.97 o
   2   4   4      210.04      231.08      3.34 o
   3   4   4     3104.02     3390.12     29.33 o
   4   4   4      177.81      195.52      2.54 o
   5   4   4      922.03      879.34      6.91 o
   6   4   4       72.79       99.25      1.64 o
   7   4   4      323.77      377.53      3.62 o
   8   4   4      277.86      336.51      3.42 o
   9   4   4      256.09      257.79      3.17 o
  10   4   4      691.54      659.20      6.19 o
  11   4   4        8.99        7.32      1.66 o
  12   4   4      524.90      496.82      4.84 o
  13   4   4      176.64      186.83      2.75 o
  14   4   4       23.64       31.31      1.62 o
  15   4   4      476.71      462.43      6.11 o
  16   4   4      882.70      850.32      9.48 o
  17   4   4       31.29       36.50      2.75 o
  18   4   4       22.18       27.96      2.19 o
  19   4   4      310.78      319.91      5.15 o
  20   4   4       15.22       18.45      2.13 o
  21   4   4       15.62       16.55      2.18 o
  22   4   4       33.18       29.11      2.41 o
  23   4   4        0.19       -1.83      1.83 o
  24   4   4        0.27       -2.14      2.14 o
  25   4   4        3.77        2.78      2.06 o
  26   4   4        0.51        0.63      2.09 o
  27   4   4        0.16       -2.54      2.54 o
  28   4   4       74.79       80.91      4.49 o
  29   4   4       16.59       19.24      3.67 o
   1   5   4      588.95      587.96      8.07 o
   2   5   4      435.77      399.99      6.19 o
   3   5   4       13.29       11.87      1.15 o
   4   5   4      673.53      583.16      6.20 o
   5   5   4      136.08      153.69      2.54 o
   6   5   4      845.51      847.09      6.81 o
   7   5   4      269.82      277.21      2.99 o
   8   5   4      536.51      533.89      5.12 o
   9   5   4      371.98      345.94      3.80 o
  10   5   4       53.37       48.71      1.67 o
  11   5   4        0.50        5.59      1.21 o
  12   5   4     1686.35     1617.17     13.43 o
  13   5   4     1060.73     1041.73      9.99 o
  14   5   4     1589.42     1496.38     14.85 o
  15   5   4       37.14       49.21      4.84 o
  16   5   4       39.18       39.41      2.28 o
  17   5   4       31.89       30.42      2.22 o
  18   5   4      822.91      772.33      9.11 o
  19   5   4        0.89        6.10      1.90 o
  20   5   4      230.32      218.17      4.39 o
  21   5   4       63.64       56.31      2.72 o
  22   5   4       17.89       28.43      2.37 o
  23   5   4      171.20      171.68      4.14 o
  24   5   4       48.24       41.27      3.15 o
  25   5   4        1.37        2.23      2.64 o
  26   5   4       21.56       25.15      2.87 o
  27   5   4        2.14        5.37      2.73 o
  28   5   4        0.21        1.69      3.95 o
   0   6   4      436.59      459.88     10.03 o
   1   6   4        0.07       15.50      6.40 o
   2   6   4     1165.64     1120.25     14.68 o
   3   6   4       15.05       19.98      1.38 o
   4   6   4        8.71       14.49      1.29 o
   5   6   4       56.98       53.55      1.78 o
   6   6   4       49.86       46.55      1.78 o
   7   6   4        5.56        6.92      1.16 o
   8   6   4        7.18        7.70      1.33 o
   9   6   4       17.85       18.19      1.54 o
  10   6   4      302.26      291.94      6.04 o
  11   6   4       31.22       29.36      1.92 o
  12   6   4       70.87       70.66      2.44 o
  13   6   4      484.86      454.42      8.53 o
  14   6   4      222.27      213.17      4.87 o
  15   6   4       56.64       61.38      2.94 o
  16   6   4      681.66      622.78      8.72 o
  17   6   4      375.91      373.42      6.43 o
  18   6   4       87.45       86.01      3.55 o
  19   6   4        6.27        5.62      2.19 o
  20   6   4       15.25       19.83      2.43 o
  21   6   4       46.40       46.41      2.96 o
  22   6   4       31.24       36.51      2.86 o
  23   6   4        4.99        8.64      2.39 o
  24   6   4        0.64        6.56      2.44 o
  25   6   4        0.13       -2.37      2.37 o
  26   6   4        2.43       -0.72      2.60 o
  27   6   4        5.36        6.67      2.88 o
   1   7   4        3.93        4.41      1.04 o
   2   7   4        6.50        4.67      1.42 o
   3   7   4        2.78        3.49      1.07 o
   4   7   4       76.93       82.81      2.14 o
   5   7   4        8.34       10.86      1.30 o
   6   7   4      152.39      147.02      3.59 o
   7   7   4      244.30      259.82      4.53 o
   8   7   4        1.27       -0.55      1.42 o
   9   7   4       11.14        6.43      1.62 o
  10   7   4       54.80       48.80      2.53 o
  11   7   4       78.43       72.60      2.73 o
  12   7   4       75.68       64.95      2.74 o
  13   7   4       31.92       34.27      2.54 o
  14   7   4       61.87       60.10      3.03 o
  15   7   4      146.25      144.20      4.19 o
  16   7   4       27.00       25.81      2.58 o
  17   7   4       26.57       28.62      2.67 o
  18   7   4      172.43      183.77      4.64 o
  19   7   4        4.36       -0.22      2.12 o
  20   7   4       12.42       13.94      2.48 o
  21   7   4       10.09       15.02      2.56 o
  22   7   4       62.06       64.71      3.37 o
  23   7   4       27.08       38.07      3.03 o
  24   7   4       54.58       72.08      3.69 o
  25   7   4       19.88       24.66      2.94 o
  26   7   4       23.91       21.45      3.08 o
   0   8   4     1486.52     1480.19     20.23 o
   1   8   4      101.57      106.56      4.20 o
   2   8   4      222.94      223.74      4.86 o
   3   8   4        9.09        8.18      2.61 o
   4   8   4       68.61       60.80      2.61 o
   5   8   4      294.34      278.08      4.91 o
   6   8   4      614.93      574.06      7.67 o
   7   8   4       24.86       35.13      2.27 o
   8   8   4       40.08       43.93      2.46 o
   9   8   4      394.70      376.90      6.60 o
  10   8   4      153.22      152.52      4.27 o
  11   8   4       45.68       41.56      2.62 o
  12   8   4      106.02       91.73      3.48 o
  13   8   4      201.00      187.80      4.77 o
  14   8   4      186.61      182.53      4.59 o
  15   8   4      167.04      175.38      4.66 o
  16   8   4      801.14      770.45     10.49 o
  17   8   4        8.50       14.10      2.55 o
  18   8   4        0.36       -0.02      2.25 o
  19   8   4       28.38       26.54      2.77 o
  20   8   4       41.50       45.78      3.16 o
  21   8   4        3.81        4.52      2.42 o
  22   8   4        0.15       -1.71      2.39 o
  23   8   4        7.75        7.94      2.68 o
  24   8   4        0.06        0.62      2.77 o
  25   8   4        3.08        2.42      2.64 o
   1   9   4       53.19       54.33      2.58 o
   2   9   4      591.90      542.26      7.50 o
   3   9   4       85.16       86.78      3.08 o
   4   9   4      301.08      303.59      5.33 o
   5   9   4       74.53       78.70      2.99 o
   6   9   4       20.77       22.01      2.16 o
   7   9   4      138.47      131.96      5.33 o
   8   9   4       31.25       39.07      2.46 o
   9   9   4      360.55      339.77      6.53 o
  10   9   4       17.65       13.99      2.67 o
  11   9   4        0.76       -2.29      2.35 o
  12   9   4       46.49       42.82      2.92 o
  13   9   4      101.78       95.99      3.74 o
  14   9   4      166.37      154.13      4.87 o
  15   9   4       70.93       68.49      3.35 o
  16   9   4        0.62       -2.21      2.21 o
  17   9   4        2.36        0.40      2.23 o
  18   9   4       35.06       35.68      3.01 o
  19   9   4        4.87        7.02      2.46 o
  20   9   4        0.91       -0.11      2.36 o
  21   9   4        2.10        4.20      2.57 o
  22   9   4       29.83       35.35      3.22 o
  23   9   4       24.53       23.23      3.07 o
   0  10   4        0.77       -2.61      3.00 o
   1  10   4       20.23       16.03      2.60 o
   2  10   4      110.22       97.09      5.27 o
   3  10   4      249.36      231.13      5.71 o
   4  10   4      366.70      390.65      7.58 o
   5  10   4       90.01       92.86      5.32 o
   6  10   4       76.26       73.30      3.75 o
   7  10   4        7.70        7.70      3.00 o
   8  10   4       68.89       69.86      4.27 o
   9  10   4       10.94       15.71      3.90 o
  10  10   4        0.18       -2.07      2.48 o
  11  10   4        2.07       -0.90      2.37 o
  12  10   4       49.61       56.47      3.25 o
  13  10   4      177.51      157.96      4.66 o
  14  10   4       18.06       22.49      2.64 o
  15  10   4       96.63       98.86      4.09 o
  16  10   4        5.37       -0.86      3.44 o
  17  10   4       28.74       26.09      3.27 o
  18  10   4       16.00       14.22      3.27 o
  19  10   4       70.47       72.38      4.33 o
  20  10   4        2.81        5.05      2.99 o
  21  10   4        4.97       10.07      3.16 o
   1  11   4        2.55        4.16      2.64 o
   2  11   4       22.87       20.61      2.97 o
   3  11   4      217.13      212.92      5.83 o
   4  11   4       86.95       90.80      4.30 o
   5  11   4        0.26        2.85      2.59 o
   6  11   4       38.85       43.36      3.89 o
   7  11   4        5.17        6.03      3.92 o
   8  11   4       48.88       55.96      5.07 o
   9  11   4       55.15       50.12      5.06 o
  10  11   4       99.45      104.40      6.44 o
  11  11   4       38.04       33.43      4.04 o
  12  11   4        0.11       -1.54      2.75 o
  13  11   4       46.93       47.50      3.91 o
  14  11   4       66.63       66.90      4.16 o
  15  11   4        8.06        0.91      2.92 o
  16  11   4        0.67       -1.72      2.71 o
  17  11   4        1.69        0.11      3.03 o
  18  11   4        7.21        5.05      3.07 o
  19  11   4       18.90       22.73      3.53 o
   0  12   4      362.83      329.34     10.60 o
   1  12   4       57.65       60.15      4.16 o
   2  12   4       53.88       52.49      3.78 o
   3  12   4        4.28       12.71      3.01 o
   4  12   4      200.76      180.18      6.58 o
   5  12   4       89.23       93.23      5.27 o
   6  12   4       49.83       48.74      5.48 o
   7  12   4       13.24       17.36      4.36 o
   8  12   4        6.75        7.56      4.13 o
   9  12   4      117.69      119.98      7.26 o
  10  12   4       36.18       47.03      5.42 o
  11  12   4       16.07       20.67      5.49 o
  12  12   4        0.45        1.97      3.05 o
  13  12   4       40.18       33.25      3.69 o
  14  12   4       26.26       33.38      3.83 o
  15  12   4        0.01        1.60      2.99 o
  16  12   4        2.90       -0.25      3.27 o
  17  12   4        1.43        7.28      5.74 o
   1  13   4       66.29       87.37      4.80 o
   2  13   4      164.68      167.27      6.90 o
   3  13   4       71.24       94.59      6.84 o
   4  13   4       64.57       84.45      6.80 o
   5  13   4       82.16       96.19      7.26 o
   6  13   4      114.66      123.16      7.66 o
   7  13   4        0.34        0.65      4.38 o
   8  13   4       33.11       51.51      6.36 o
   9  13   4        0.48        2.55      8.64 o
  10  13   4       41.53       36.29      4.64 o
  11  13   4       15.27       14.88      3.67 o
  12  13   4        2.81       -2.83      3.23 o
  13  13   4        2.95       -3.02      3.02 o
   0  14   4       81.86       77.94      9.78 o
   1  14   4        9.94       11.99      5.42 o
   2  14   4        3.32        2.05      4.83 o
   3  14   4       91.15      116.74      7.83 o
   4  14   4        5.29       13.14      5.06 o
   5  14   4       46.68       52.40      6.23 o
   6  14   4        0.84        8.20      4.83 o
   7  14   4        6.46       -0.21      4.89 o
   8  14   4        0.22       -1.02      4.59 o
   1   1   5      215.96      205.58      5.42 o
   2   1   5     1240.19     1346.71     48.59 o
   3   1   5       37.71       57.97      3.11 o
   4   1   5      343.52      359.42      6.14 o
   5   1   5        1.34        3.03      1.79 o
   6   1   5      138.43      125.07      3.53 o
   7   1   5        3.92       -0.06      1.10 o
   8   1   5        1.21        0.38      1.01 o
   9   1   5      256.00      270.12      3.29 o
  10   1   5        7.96       16.51      1.11 o
  11   1   5      275.70      251.12      3.87 o
  12   1   5      102.78      100.06      2.22 o
  13   1   5      375.30      352.85      4.05 o
  14   1   5       19.82       19.36      1.87 o
  15   1   5      186.17      177.15      4.02 o
  16   1   5      165.21      152.70      4.30 o
  17   1   5       16.52       16.93      2.04 o
  18   1   5      304.65      282.19      5.27 o
  19   1   5      112.33      105.26      3.59 o
  20   1   5       52.65       53.33      2.87 o
  21   1   5       63.97       62.85      2.66 o
  22   1   5        1.54        0.29      1.67 o
  23   1   5        3.97        1.82      1.78 o
  24   1   5       50.99       63.86      2.93 o
  25   1   5       36.76       38.15      2.59 o
  26   1   5       66.92       84.85      3.36 o
  27   1   5       92.06       96.12      3.63 o
  28   1   5       43.68       50.38      4.40 o
  29   1   5        0.94       -2.33      2.33 o
   0   2   5      486.72      550.50     14.68 o
   1   2   5       18.55       10.90      1.84 o
   2   2   5       98.39      112.95      3.10 o
   3   2   5      832.43      908.65     14.36 o
   4   2   5      872.90      951.68     10.44 o
   5   2   5       27.78       15.66      1.28 o
   6   2   5       90.28       76.98      3.52 o
   7   2   5     1976.80     2145.26     21.09 o
   8   2   5       10.00       15.69      1.22 o
   9   2   5        0.70       -0.30      1.01 o
  10   2   5        8.10        6.45      1.02 o
  11   2   5       11.10       17.51      1.74 o
  12   2   5      138.84      141.06      2.52 o
  13   2   5      364.60      369.55      3.97 o
  14   2   5      531.08      521.84      6.38 o
  15   2   5       87.18      105.40      3.36 o
  16   2   5      468.08      431.75      6.67 o
  17   2   5        0.85       -0.38      2.68 o
  18   2   5      165.04      146.99      4.08 o
  19   2   5       86.45       78.84      3.28 o
  20   2   5      109.24      116.76      3.79 o
  21   2   5       87.36       80.62      3.53 o
  22   2   5       32.25       36.16      2.66 o
  23   2   5        5.59        6.82      2.26 o
  24   2   5        7.64       13.46      2.42 o
  25   2   5       10.45        9.12      2.19 o
  26   2   5       17.51       18.36      2.44 o
  27   2   5       23.92       28.54      2.66 o
  28   2   5       24.31       24.37      3.45 o
   1   3   5      528.61      463.02      6.72 o
   2   3   5      254.68      266.80      6.04 o
   3   3   5      483.07      472.95      7.75 o
   4   3   5       43.55       50.36      1.43 o
   5   3   5       30.91       29.60      1.16 o
   6   3   5      370.91      355.41      3.96 o
   7   3   5        2.66        2.69      1.06 o
   8   3   5       72.32       70.20      1.99 o
   9   3   5      506.01      496.39      5.33 o
  10   3   5      197.47      196.56      3.72 o
  11   3   5        0.02        1.07      1.40 o
  12   3   5      759.35      696.44      7.25 o
  13   3   5      322.67      309.58      4.21 o
  14   3   5      184.17      164.89      3.51 o
  15   3   5       10.79        8.94      1.70 o
  16   3   5      187.43      205.81      4.06 o
  17   3   5      201.15      170.56      3.72 o
  18   3   5       12.00       10.46      1.83 o
  19   3   5       14.55       12.93      1.96 o
  20   3   5       12.51        9.51      1.86 o
  21   3   5       17.30       12.30      2.26 o
  22   3   5       32.41       37.95      2.73 o
  23   3   5        2.25        2.57      2.42 o
  24   3   5       30.07       29.60      3.19 o
  25   3   5       16.74       24.22      3.07 o
  26   3   5        0.94        4.23      5.23 o
  27   3   5        0.39       -0.41      2.67 o
  28   3   5        0.01       -2.32      2.32 o
   0   4   5      100.47      108.55      3.14 o
   1   4   5       28.26       23.69      2.24 o
   2   4   5        8.95       12.73      1.10 o
   3   4   5        0.05        0.85      0.80 o
   4   4   5        8.71       14.32      1.00 o
   5   4   5       47.01       43.39      1.39 o
   6   4   5      354.81      355.57      3.99 o
   7   4   5      622.11      645.99      6.86 o
   8   4   5      316.46      331.09      4.78 o
   9   4   5      208.03      213.12      3.71 o
  10   4   5       95.64      105.00      2.60 o
  11   4   5       35.43       45.51      2.48 o
  12   4   5      342.30      324.44      5.28 o
  13   4   5      355.71      326.23      5.38 o
  14   4   5      163.39      146.50      3.94 o
  15   4   5       38.94       54.07      2.72 o
  16   4   5      556.59      523.13      7.49 o
  17   4   5      660.68      595.12      8.24 o
  18   4   5        3.62        3.25      1.96 o
  19   4   5        1.53        2.45      1.90 o
  20   4   5        4.65        4.02      3.24 o
  21   4   5        0.07       -1.91      1.91 o
  22   4   5       68.15       74.48      3.25 o
  23   4   5        0.51        2.60      2.06 o
  24   4   5        0.48        0.95      2.47 o
  25   4   5        1.34        1.55      2.70 o
  26   4   5        5.95        4.95      3.05 o
  27   4   5        8.58        1.18      3.68 o
   1   5   5      252.73      225.18      4.56 o
   2   5   5        5.60        6.53      1.65 o
   3   5   5       23.65       22.51      1.96 o
   4   5   5      230.89      235.03      3.75 o
   5   5   5      223.83      210.62      3.02 o
   6   5   5       54.40       56.70      2.24 o
   7   5   5       96.06       99.16      2.24 o
   8   5   5      142.72      136.00      2.61 o
   9   5   5       16.59       23.08      1.66 o
  10   5   5      145.39      135.75      3.31 o
  11   5   5      152.52      153.36      3.49 o
  12   5   5      186.15      168.05      3.98 o
  13   5   5        1.57        2.39      1.93 o
  14   5   5      462.09      423.10      6.57 o
  15   5   5       14.35       23.12      3.06 o
  16   5   5      137.18      144.10      3.90 o
  17   5   5      125.70      130.20      4.27 o
  18   5   5        1.09       -0.79      1.92 o
  19   5   5        9.92       15.77      2.30 o
  20   5   5       26.07       33.89      2.61 o
  21   5   5        8.10        9.03      2.23 o
  22   5   5       26.09       28.02      2.60 o
  23   5   5        0.06       -2.16      2.16 o
  24   5   5       31.50       40.91      3.34 o
  25   5   5       27.37       32.85      3.00 o
  26   5   5       34.05       46.06      4.70 o
  27   5   5       32.56       44.24      4.55 o
   0   6   5       24.66       19.56      2.88 o
   1   6   5       14.72       18.24      3.05 o
   2   6   5       73.41       51.71      2.65 o
   3   6   5       27.60       29.71      2.20 o
   4   6   5      963.95      954.51     13.51 o
   5   6   5      507.95      461.77      7.37 o
   6   6   5       12.15       11.34      2.45 o
   7   6   5       10.12       18.70      2.25 o
   8   6   5     2085.83     1947.17     22.38 o
   9   6   5      917.66      890.85     11.77 o
  10   6   5      171.40      174.79      4.79 o
  11   6   5      109.23      112.83      3.42 o
  12   6   5      228.52      210.07      4.34 o
  13   6   5      306.32      276.09      4.68 o
  14   6   5      141.57      138.67      3.59 o
  15   6   5      299.44      292.57      5.03 o
  16   6   5       20.32       21.21      2.20 o
  17   6   5      481.01      444.30      7.10 o
  18   6   5       19.54       17.56      2.40 o
  19   6   5       40.89       38.64      3.17 o
  20   6   5       33.43       32.14      3.14 o
  21   6   5       16.05       15.43      2.82 o
  22   6   5       65.58       69.07      3.88 o
  23   6   5       40.95       37.61      3.40 o
  24   6   5       11.03       10.95      2.93 o
  25   6   5        0.07        1.43      2.92 o
  26   6   5       11.09       16.72      3.24 o
   1   7   5        0.27        2.57      1.85 o
   2   7   5      106.62      109.73      3.58 o
   3   7   5      610.41      558.57      8.64 o
   4   7   5        5.06       10.26      2.25 o
   5   7   5      270.48      249.34      5.41 o
   6   7   5       66.93       79.00      3.50 o
   7   7   5      666.69      601.18      7.84 o
   8   7   5       13.69       17.41      1.91 o
   9   7   5       30.13       36.98      2.23 o
  10   7   5       17.75       19.63      2.22 o
  11   7   5      246.30      237.26      4.76 o
  12   7   5       34.91       37.81      3.62 o
  13   7   5       82.03       80.98      4.45 o
  14   7   5      130.35      118.05      4.00 o
  15   7   5      124.56      130.08      4.20 o
  16   7   5       12.63        6.99      2.35 o
  17   7   5       70.21       63.70      3.25 o
  18   7   5        0.77       -0.12      2.31 o
  19   7   5        0.01       -0.54      2.22 o
  20   7   5       70.98       68.63      3.44 o
  21   7   5       12.11       10.06      2.90 o
  22   7   5        2.51        4.22      2.81 o
  23   7   5       16.53       23.24      4.42 o
  24   7   5       50.45       60.96      4.38 o
  25   7   5        6.68       10.60      3.14 o
   0   8   5      207.75      179.89      6.80 o
   1   8   5      109.35      103.84      3.82 o
   2   8   5       10.25       10.52      2.31 o
   3   8   5      827.45      808.68     11.53 o
   4   8   5        3.23        5.56      2.35 o
   5   8   5      110.87      103.48      3.89 o
   6   8   5       78.85       84.44      3.66 o
   7   8   5      258.45      262.05      5.71 o
   8   8   5       25.35       29.88      2.26 o
   9   8   5       24.44       15.82      2.25 o
  10   8   5       34.37       32.56      2.62 o
  11   8   5      109.94      103.90      4.36 o
  12   8   5       16.50       12.92      2.51 o
  13   8   5        9.86        3.47      2.17 o
  14   8   5       48.71       45.87      2.96 o
  15   8   5        2.98        2.40      2.23 o
  16   8   5      187.54      194.72      4.96 o
  17   8   5       75.94       74.52      3.59 o
  18   8   5        0.04        0.90      2.30 o
  19   8   5       28.69       33.94      3.06 o
  20   8   5       86.96       87.24      4.00 o
  21   8   5        3.97        4.83      2.55 o
  22   8   5        0.54        0.20      2.47 o
  23   8   5       29.51       38.64      3.62 o
  24   8   5        0.01        1.60      4.13 o
   1   9   5      141.00      137.92      4.60 o
   2   9   5      133.83      125.83      4.32 o
   3   9   5       56.96       46.85      3.13 o
   4   9   5       59.44       64.17      3.50 o
   5   9   5      126.63      116.66      4.31 o
   6   9   5       56.33       63.57      3.50 o
   7   9   5      123.93      130.98      4.48 o
   8   9   5        0.53       -1.69      2.68 o
   9   9   5        0.50        3.32      2.62 o
  10   9   5        0.36        0.63      3.20 o
  11   9   5        3.49        1.17      5.54 o
  12   9   5        2.36       -0.46      2.83 o
  13   9   5       44.77       36.49      3.40 o
  14   9   5        0.00       -2.51      2.51 o
  15   9   5       43.84       42.98      4.61 o
  16   9   5        0.70        1.86      2.70 o
  17   9   5        0.06       -1.10      2.72 o
  18   9   5        0.11       -2.71      2.76 o
  19   9   5       17.75       18.45      3.40 o
  20   9   5        0.17       -0.92      2.87 o
  21   9   5       16.26       24.00      3.42 o
  22   9   5       17.56       18.24      3.46 o
   0  10   5       60.08       74.36      5.29 o
   1  10   5       52.59       44.43      3.33 o
   2  10   5        6.08        5.46      2.73 o
   3  10   5       99.97       90.26      4.22 o
   4  10   5        4.68        4.26      2.64 o
   5  10   5      233.34      207.37      5.58 o
   6  10   5       11.53       14.16      3.30 o
   7  10   5        4.08        2.68      3.90 o
   8  10   5      157.42      156.34      7.49 o
   9  10   5      130.38      118.30      6.46 o
  10  10   5       27.03       24.77      4.26 o
  11  10   5       51.09       48.59      4.84 o
  12  10   5       15.98       19.16      3.70 o
  13  10   5       20.74       18.82      3.18 o
  14  10   5       12.80       14.53      3.24 o
  15  10   5       10.39        8.80      3.06 o
  16  10   5       21.57       27.10      3.62 o
  17  10   5       64.47       72.41      5.27 o
  18  10   5        8.76       10.72      4.48 o
  19  10   5        1.81        0.40      3.16 o
  20  10   5       26.64       26.66      3.81 o
   1  11   5        4.90        2.43      2.84 o
   2  11   5       22.10       25.01      3.55 o
   3  11   5       32.28       31.47      3.30 o
   4  11   5        1.84        5.38      3.19 o
   5  11   5        1.77        1.72      3.07 o
   6  11   5      135.91      118.41      5.83 o
   7  11   5        0.06        0.82      3.69 o
   8  11   5       36.37       44.64      8.64 o
   9  11   5       42.52       44.45      5.29 o
  10  11   5        0.09        1.20      3.80 o
  11  11   5       15.39       22.38      4.00 o
  12  11   5        0.41       -3.40      3.40 o
  13  11   5        2.13       -2.16      3.19 o
  14  11   5       11.41        8.07      3.34 o
  15  11   5       28.09       34.83      3.74 o
  16  11   5        6.80        7.67      3.36 o
  17  11   5        5.37        5.62      3.41 o
  18  11   5        7.25        2.92      3.25 o
   0  12   5        0.00        2.18      4.36 o
   1  12   5       35.68       40.49      3.62 o
   2  12   5        1.88        2.50      3.43 o
   3  12   5        2.10        4.08      3.43 o
   4  12   5       22.90       33.08      4.26 o
   5  12   5       18.09       25.71      4.72 o
   6  12   5        2.82        9.22      4.59 o
   7  12   5       38.45       41.63      5.18 o
   8  12   5        0.10        1.67      4.26 o
   9  12   5       14.91       12.04      7.50 o
  10  12   5        2.10       -0.54      4.03 o
  11  12   5       18.02       29.50      4.32 o
  12  12   5       73.44       76.70      4.91 o
  13  12   5        0.84       -1.43      3.21 o
  14  12   5        5.29        7.70      3.41 o
  15  12   5       20.00       25.33      3.85 o
   1  13   5        0.81        3.05      3.70 o
   2  13   5        0.23        3.32      3.81 o
   3  13   5        4.68       13.81      4.83 o
   4  13   5       79.69       74.36      6.57 o
   5  13   5        0.74        0.28      8.64 o
   6  13   5        8.44        7.79      4.36 o
   7  13   5        4.59        8.29      4.83 o
   8  13   5       66.16       77.94      6.55 o
   9  13   5        1.06       -2.61      4.15 o
  10  13   5       12.02       11.18      4.83 o
  11  13   5        5.53        5.21      3.94 o
   0  14   5        8.89        3.26      6.85 o
   1  14   5       43.04       45.33      8.81 o
   2  14   5       13.86       25.76      7.83 o
   2   0   6      438.87      368.52     11.74 o
   3   0   6     2977.44     2846.77     61.31 o
   4   0   6     1143.40     1087.96     26.09 o
   5   0   6      665.69      589.98     24.46 o
   6   0   6      141.15      136.41      4.72 o
   7   0   6      185.13      172.86      9.13 o
   8   0   6        1.71        5.46      1.80 o
   9   0   6      140.36      146.76      4.19 o
  10   0   6      111.60      103.63      3.60 o
  11   0   6      101.16       81.39      3.49 o
  12   0   6      226.71      223.22     24.26 o
  13   0   6     1905.71     1827.19     30.89 o
  14   0   6      598.53      650.55     11.10 o
  15   0   6      147.72      142.57      6.68 o
  16   0   6        6.95        9.52      2.54 o
  17   0   6      651.26      598.87     10.84 o
  18   0   6      453.81      415.22     10.06 o
  19   0   6        3.93        8.94      2.95 o
  20   0   6       12.18        8.21      2.78 o
  21   0   6       61.70       61.05      3.87 o
  22   0   6       29.56       47.06      3.89 o
  23   0   6      366.52      385.66      9.42 o
  24   0   6        7.50       13.17      3.31 o
  25   0   6        0.73        0.10      3.20 o
  26   0   6       63.91       95.89      5.26 o
  27   0   6      267.30      290.47      8.15 o
   1   1   6      133.92      115.21      4.49 o
   2   1   6      252.88      276.80      6.92 o
   3   1   6        1.36       -1.27      2.12 o
   4   1   6      268.51      216.70      5.27 o
   5   1   6       91.13       80.65      3.06 o
   6   1   6        1.73        0.30      1.54 o
   7   1   6     1367.25     1329.99     14.08 o
   8   1   6       19.42       25.26      1.53 o
   9   1   6      275.06      251.75      3.82 o
  10   1   6        8.38        6.57      1.22 o
  11   1   6       13.06       14.97      1.34 o
  12   1   6       79.70       82.73      3.53 o
  13   1   6      266.25      245.93      5.97 o
  14   1   6      407.81      375.05      6.06 o
  15   1   6      162.83      129.37      3.69 o
  16   1   6        3.90        9.48      2.05 o
  17   1   6      136.83      129.70      3.91 o
  18   1   6       53.82       49.26      4.17 o
  19   1   6       29.70       22.44      2.42 o
  20   1   6       47.54       46.55      2.50 o
  21   1   6        2.08        0.25      1.74 o
  22   1   6        7.93       10.63      2.06 o
  23   1   6       16.87       16.92      3.01 o
  24   1   6        5.27        6.29      2.22 o
  25   1   6       73.50       71.90      3.28 o
  26   1   6        8.74       13.85      2.55 o
  27   1   6        9.35        6.84      2.53 o
   0   2   6      134.56       95.23      6.20 o
   1   2   6      302.27      315.95      7.49 o
   2   2   6      727.08      642.10     10.93 o
   3   2   6      165.02      170.49      4.94 o
   4   2   6      212.49      210.89      6.18 o
   5   2   6      520.46      531.55      7.23 o
   6   2   6       84.23       83.94      2.67 o
   7   2   6       28.38       34.06      2.92 o
   8   2   6        0.35        0.94      1.24 o
   9   2   6       87.09       97.47      2.73 o
  10   2   6       10.91       18.61      1.68 o
  11   2   6       15.38       18.57      1.60 o
  12   2   6      427.55      448.08      7.34 o
  13   2   6       71.57       64.21      2.88 o
  14   2   6      243.52      256.52      5.00 o
  15   2   6        0.12        1.63      1.92 o
  16   2   6       15.83       14.56      2.14 o
  17   2   6       13.25        8.41      2.08 o
  18   2   6        2.87        4.37      2.01 o
  19   2   6        7.83       12.41      2.19 o
  20   2   6       16.63       17.22      2.37 o
  21   2   6        4.60        3.41      2.04 o
  22   2   6       18.01       18.41      2.54 o
  23   2   6        0.21       -1.01      2.29 o
  24   2   6       23.19       24.61      2.45 o
  25   2   6       13.53       10.37      2.46 o
  26   2   6        1.94        1.88      2.28 o
  27   2   6        0.12       -0.81      2.31 o
   1   3   6       41.30       60.38      3.80 o
   2   3   6       56.85       80.68      2.51 o
   3   3   6      134.00      130.61      3.95 o
   4   3   6        2.33       10.05      1.52 o
   5   3   6     1318.87     1325.09     19.28 o
   6   3   6       50.02       64.76      2.43 o
   7   3   6      763.37      793.78     10.92 o
   8   3   6       50.04       43.27      2.01 o
   9   3   6       18.71       19.25      1.56 o
  10   3   6       66.52       73.19      2.33 o
  11   3   6        8.62        7.97      1.72 o
  12   3   6       12.63       14.41      1.73 o
  13   3   6        4.53        7.85      1.70 o
  14   3   6       94.52       73.14      2.76 o
  15   3   6      481.17      455.38      6.93 o
  16   3   6       85.57       87.96      3.40 o
  17   3   6       73.14       79.31      3.33 o
  18   3   6       55.19       68.44      3.14 o
  19   3   6       31.36       28.09      2.55 o
  20   3   6        1.14        2.60      2.00 o
  21   3   6        0.27       -1.97      1.97 o
  22   3   6        7.48        6.63      2.28 o
  23   3   6        1.41       -1.80      2.21 o
  24   3   6        5.23        7.98      2.80 o
  25   3   6      177.60      198.12      6.12 o
  26   3   6       16.00       24.23      3.48 o
  27   3   6       34.92       46.16      3.40 o
   0   4   6       88.29       93.53      4.59 o
   1   4   6      178.05      195.57      3.54 o
   2   4   6        1.41        8.01      1.32 o
   3   4   6     1510.20     1474.32     19.33 o
   4   4   6      280.77      278.12      5.32 o
   5   4   6       17.08       14.31      1.22 o
   6   4   6        1.22        0.42      1.63 o
   7   4   6        2.14        1.79      1.47 o
   8   4   6      200.05      180.66      4.01 o
   9   4   6       75.38       69.61      2.84 o
  10   4   6       10.85       13.50      1.79 o
  11   4   6       16.14       20.72      1.90 o
  12   4   6       12.33        8.63      1.97 o
  13   4   6     1179.01     1165.30     13.45 o
  14   4   6        9.53       13.69      2.38 o
  15   4   6      167.33      154.57      4.00 o
  16   4   6      170.51      150.72      4.10 o
  17   4   6      349.85      338.91      6.79 o
  18   4   6       96.90      101.08      3.71 o
  19   4   6       66.99       71.29      3.28 o
  20   4   6      130.49      123.62      3.94 o
  21   4   6        2.10        3.08      2.42 o
  22   4   6       29.42       30.84      3.91 o
  23   4   6       64.20       71.25      4.06 o
  24   4   6       36.79       42.51      3.70 o
  25   4   6        8.33       11.07      3.29 o
  26   4   6       79.45       91.58      5.20 o
   1   5   6       24.12       19.37      2.07 o
   2   5   6       18.82       16.77      2.19 o
   3   5   6       65.59       78.20      2.54 o
   4   5   6     2336.53     2308.02     23.01 o
   5   5   6     2523.46     2431.37     21.86 o
   6   5   6     1014.64      949.71     10.82 o
   7   5   6       18.43       27.02      2.00 o
   8   5   6      158.13      158.68      3.86 o
   9   5   6      140.85      140.83      3.71 o
  10   5   6      670.82      627.76      8.15 o
  11   5   6       86.37       84.76      4.85 o
  12   5   6      261.17      226.86      5.14 o
  13   5   6       98.79       97.67      3.46 o
  14   5   6        2.60        2.83      1.93 o
  15   5   6      312.63      315.60      5.73 o
  16   5   6      164.88      146.97      4.16 o
  17   5   6       27.72       34.38      2.64 o
  18   5   6       77.55       67.40      3.25 o
  19   5   6       16.64       19.15      2.56 o
  20   5   6      283.58      260.54      5.54 o
  21   5   6        2.12       -0.58      2.22 o
  22   5   6      148.08      160.40      4.72 o
  23   5   6       12.26       13.82      2.72 o
  24   5   6        0.09       -2.39      4.14 o
  25   5   6       16.61       21.17      5.13 o
   0   6   6       82.68       92.46      4.95 o
   1   6   6       89.63       85.99      3.59 o
   2   6   6      400.67      414.16      7.13 o
   3   6   6       11.02        8.21      2.22 o
   4   6   6        0.26        3.10      2.18 o
   5   6   6      649.13      606.17      9.21 o
   6   6   6      101.53      119.96      3.98 o
   7   6   6      191.48      207.40      7.11 o
   8   6   6      247.19      220.02      4.19 o
   9   6   6       28.05       36.56      2.37 o
  10   6   6      200.36      187.59      5.02 o
  11   6   6       23.82       21.62      2.43 o
  12   6   6      117.04      117.02      3.95 o
  13   6   6        2.48       -0.46      1.88 o
  14   6   6        6.33        7.89      2.08 o
  15   6   6      126.93      129.55      3.97 o
  16   6   6        3.10        4.32      2.11 o
  17   6   6        1.43        5.18      2.27 o
  18   6   6        2.90        4.09      2.18 o
  19   6   6       79.35       87.96      3.77 o
  20   6   6        8.53       13.67      2.77 o
  21   6   6        9.76        6.19      2.51 o
  22   6   6       42.71       44.20      3.19 o
  23   6   6        7.20        2.73      2.85 o
  24   6   6        2.35        0.59      2.76 o
   1   7   6      418.19      398.69      7.24 o
   2   7   6       14.73       11.18      2.26 o
   3   7   6       53.42       61.80      3.26 o
   4   7   6      156.39      159.77      4.71 o
   5   7   6      752.01      753.57     11.25 o
   6   7   6        1.87        7.90      2.31 o
   7   7   6       66.43       81.10      3.53 o
   8   7   6        0.01        2.33      2.16 o
   9   7   6       75.89       74.49      4.13 o
  10   7   6       26.67       31.15      3.17 o
  11   7   6      244.25      234.96      6.84 o
  12   7   6        0.00       -0.59      2.71 o
  13   7   6       10.65        8.09      2.71 o
  14   7   6       10.64        9.70      2.76 o
  15   7   6       72.64       78.38      4.04 o
  16   7   6        0.02       -0.69      2.48 o
  17   7   6       31.91       35.79      3.86 o
  18   7   6        1.49        1.15      2.64 o
  19   7   6        0.68        1.96      2.82 o
  20   7   6       15.45       10.96      3.00 o
  21   7   6        0.86        1.11      2.69 o
  22   7   6        0.56       -2.69      2.69 o
  23   7   6        1.29        1.09      2.82 o
   0   8   6        2.66        3.45      6.52 o
   1   8   6       27.33       23.51      3.20 o
   2   8   6       71.82       90.48      3.91 o
   3   8   6       59.67       75.09      3.70 o
   4   8   6       73.13       59.88      3.42 o
   5   8   6       14.59       13.91      2.60 o
   6   8   6       89.04       94.44      4.01 o
   7   8   6        9.72       21.74      4.02 o
   8   8   6      675.67      634.32     11.73 o
   9   8   6      107.56      103.76      4.95 o
  10   8   6       53.82       50.52      4.49 o
  11   8   6       17.73       20.04      4.03 o
  12   8   6       12.63       10.76      3.19 o
  13   8   6        8.78        8.95      3.01 o
  14   8   6       56.36       48.52      3.72 o
  15   8   6       12.75       13.53      3.13 o
  16   8   6        4.21        4.84      2.80 o
  17   8   6        8.25        3.01      2.99 o
  18   8   6       39.15       47.17      3.82 o
  19   8   6       14.52       12.68      3.15 o
  20   8   6        1.87        1.69      2.95 o
  21   8   6        1.77        2.15      3.00 o
  22   8   6        1.01        1.88      3.07 o
   1   9   6      172.11      150.78      4.95 o
   2   9   6      118.42       96.67      4.23 o
   3   9   6        4.10        5.63      2.60 o
   4   9   6      450.29      481.56     11.11 o
   5   9   6       82.98       96.00      4.43 o
   6   9   6      558.81      512.87     10.48 o
   7   9   6       57.48       63.11      6.80 o
   8   9   6      126.82      128.69      5.51 o
   9   9   6        4.92        7.99      4.40 o
  10   9   6      166.15      165.28      7.34 o
  11   9   6        0.00        1.96      3.46 o
  12   9   6       11.03       15.18      3.49 o
  13   9   6       38.84       44.98      4.26 o
  14   9   6        0.05        1.03      2.83 o
  15   9   6        9.73       11.49      3.07 o
  16   9   6      152.44      155.94      5.60 o
  17   9   6        1.71        0.22      2.90 o
  18   9   6       30.31       35.73      3.79 o
  19   9   6       87.98       87.23      4.80 o
  20   9   6       89.53      102.96      6.68 o
   0  10   6       10.63       14.09      4.03 o
   1  10   6       39.49       36.92      3.83 o
   2  10   6       11.96       17.57      3.16 o
   3  10   6       88.59       88.48      4.39 o
   4  10   6       22.00       29.78      3.81 o
   5  10   6      208.97      218.13      7.08 o
   6  10   6        2.19       -1.14      2.93 o
   7  10   6        2.46        6.41      4.13 o
   8  10   6       20.01       17.00      4.24 o
   9  10   6        8.13        4.57      4.57 o
  10  10   6        0.75       -0.98      3.91 o
  11  10   6        1.13        1.93      3.67 o
  12  10   6       52.12       58.99      4.61 o
  13  10   6      110.31      116.12      5.28 o
  14  10   6       33.24       55.58      4.10 o
  15  10   6       98.26      116.79      5.47 o
  16  10   6       33.07       25.67      3.77 o
  17  10   6       47.06       53.15      4.42 o
  18  10   6        4.90        4.66      3.36 o
   1  11   6       23.05       29.26      3.33 o
   2  11   6        1.97        1.90      3.03 o
   3  11   6       62.08       63.26      4.82 o
   4  11   6        1.87        4.53      3.38 o
   5  11   6       52.55       58.61      4.98 o
   6  11   6        0.22       -1.38      4.13 o
   7  11   6       20.98       17.79      4.49 o
   8  11   6        1.78        1.47      3.92 o
   9  11   6        0.50       -1.87      4.73 o
  10  11   6        0.39        0.06      4.13 o
  11  11   6        6.69        8.01      6.36 o
  12  11   6        4.88        3.14      3.83 o
  13  11   6        9.76       13.57      3.45 o
  14  11   6        0.84        0.79      3.33 o
  15  11   6       67.53       80.58      5.04 o
  16  11   6       53.92       64.31      5.49 o
   0  12   6       16.71       13.31      5.54 o
   1  12   6       25.83       26.79      4.24 o
   2  12   6        0.51       -1.16      3.49 o
   3  12   6        4.19        0.01      3.32 o
   4  12   6       40.92       47.59      5.65 o
   5  12   6        7.35        5.04      4.46 o
   6  12   6        6.49        9.21      4.49 o
   7  12   6        7.90       10.91      4.54 o
   8  12   6       65.28       68.27      7.17 o
   9  12   6        1.54       -1.23      5.05 o
  10  12   6       32.85       36.96      5.52 o
  11  12   6       45.34       47.17      5.04 o
  12  12   6        6.43        9.31      4.15 o
   1  13   6        4.37        4.30      4.92 o
   2  13   6       10.56       16.14      5.30 o
   3  13   6       12.86       10.61      7.01 o
   4  13   6        4.43       -0.29      5.05 o
   5  13   6        0.00        3.30      4.78 o
   6  13   6       29.27       30.95      5.65 o
   7  13   6       58.95       58.70      8.81 o
   1   1   7      324.63      290.13      7.61 o
   2   1   7      858.51      825.73     25.60 o
   3   1   7      293.83      290.35      8.64 o
   4   1   7      155.93      161.73      4.40 o
   5   1   7       22.23       20.65      2.21 o
   6   1   7       17.02       18.31      1.78 o
   7   1   7        0.59        2.65      1.25 o
   8   1   7      281.62      250.34      4.01 o
   9   1   7       17.09        8.55      1.43 o
  10   1   7        1.98       -1.21      1.21 o
  11   1   7       11.72       11.03      1.81 o
  12   1   7      119.82      107.12      3.37 o
  13   1   7       22.10       13.09      2.06 o
  14   1   7      642.88      553.41      7.90 o
  15   1   7       35.01       40.63      2.71 o
  16   1   7      258.03      253.91      5.26 o
  17   1   7        6.10       12.50      2.20 o
  18   1   7      148.95      126.50      3.99 o
  19   1   7        0.15        1.09      1.82 o
  20   1   7        0.32       -1.85      1.85 o
  21   1   7        2.32        2.60      2.03 o
  22   1   7       22.51       27.32      2.53 o
  23   1   7       47.16       64.29      3.25 o
  24   1   7       10.65       18.08      2.57 o
  25   1   7       25.88       32.55      2.90 o
  26   1   7        6.85        8.05      2.58 o
   0   2   7      271.90      271.99     10.44 o
   1   2   7      115.49      131.71      5.42 o
   2   2   7      562.94      551.61      9.01 o
   3   2   7     2431.40     2476.24     31.76 o
   4   2   7      155.31      163.48      4.37 o
   5   2   7      189.57      196.37      4.75 o
   6   2   7      244.23      248.23      4.69 o
   7   2   7        1.57        0.70      1.56 o
   8   2   7       25.56       20.14      1.72 o
   9   2   7      294.89      309.95      5.02 o
  10   2   7       91.07       90.65      3.21 o
  11   2   7      102.82      108.87      4.56 o
  12   2   7        0.77       -1.47      2.04 o
  13   2   7      189.47      184.01      4.24 o
  14   2   7       56.62       71.15      3.00 o
  15   2   7      216.02      184.98      4.48 o
  16   2   7       11.89       16.26      2.67 o
  17   2   7       80.90       69.74      3.19 o
  18   2   7       13.21       12.66      2.32 o
  19   2   7        2.29        5.57      2.14 o
  20   2   7       47.88       43.35      2.87 o
  21   2   7       73.56       86.30      3.71 o
  22   2   7       36.84       40.94      3.10 o
  23   2   7        5.02        4.63      2.31 o
  24   2   7      126.78      137.53      4.18 o
  25   2   7        7.76       12.73      2.62 o
  26   2   7      171.32      178.43      5.70 o
   1   3   7      150.14      127.08      8.81 o
   2   3   7      243.66      227.00      8.81 o
   3   3   7      496.91      435.23     10.03 o
   4   3   7      345.56      354.44      8.19 o
   5   3   7      194.73      200.50      3.91 o
   6   3   7      186.96      184.36      3.83 o
   7   3   7      954.61      876.87     12.52 o
   8   3   7       71.56       69.02      2.77 o
   9   3   7        0.53        0.62      1.54 o
  10   3   7       76.68       76.99      3.10 o
  11   3   7       32.53       40.07      2.50 o
  12   3   7       16.79       14.02      2.01 o
  13   3   7        7.66        9.61      1.99 o
  14   3   7      520.13      503.42      7.49 o
  15   3   7      172.02      173.47      4.38 o
  16   3   7      120.36      123.54      5.45 o
  17   3   7      104.98      103.99      3.75 o
  18   3   7       58.79       54.98      3.07 o
  19   3   7       25.47       27.77      2.64 o
  20   3   7       41.79       52.40      3.13 o
  21   3   7        0.51       -1.89      2.14 o
  22   3   7       83.39       92.79      4.36 o
  23   3   7       10.26       11.93      3.43 o
  24   3   7        2.96        6.93      3.04 o
  25   3   7       27.75       36.16      3.83 o
   0   4   7      371.63      363.31     12.72 o
   1   4   7      217.00      214.63      4.87 o
   2   4   7      257.53      248.30      6.41 o
   3   4   7       52.37       48.83      2.81 o
   4   4   7      419.49      350.79      6.67 o
   5   4   7      384.49      350.84      6.00 o
   6   4   7      188.29      183.30      4.21 o
   7   4   7       10.33        6.58      1.88 o
   8   4   7       59.73       53.10      3.36 o
   9   4   7        6.36       11.88      2.21 o
  10   4   7       83.55       79.20      3.42 o
  11   4   7       77.20       73.83      3.30 o
  12   4   7       16.14       17.63      2.12 o
  13   4   7       22.15       19.31      2.34 o
  14   4   7       24.57       29.36      2.85 o
  15   4   7        1.06        1.30      2.31 o
  16   4   7       58.08       69.47      3.65 o
  17   4   7        6.70        9.89      2.52 o
  18   4   7       20.64       26.16      3.41 o
  19   4   7      106.89      101.45      4.36 o
  20   4   7       16.09       18.76      3.20 o
  21   4   7        1.55        0.00      2.62 o
  22   4   7       15.40       22.90      3.53 o
  23   4   7        3.46        7.21      2.93 o
  24   4   7        4.62       -0.10      2.92 o
  25   4   7        0.52       14.02      6.20 o
   1   5   7        3.16        7.53      2.10 o
   2   5   7      666.15      649.99      8.91 o
   3   5   7       36.75       30.38      1.97 o
   4   5   7       58.96       59.36      2.55 o
   5   5   7        2.70        1.97      1.63 o
   6   5   7      148.48      128.82      3.62 o
   7   5   7        5.40        6.67      2.12 o
   8   5   7       53.84       52.92      3.48 o
   9   5   7       68.33       58.60      4.71 o
  10   5   7        3.06        3.05      1.98 o
  11   5   7      152.40      153.79      5.60 o
  12   5   7        0.02       -0.88      2.08 o
  13   5   7       44.06       45.25      2.89 o
  14   5   7       46.21       51.32      2.87 o
  15   5   7      118.12      114.67      3.88 o
  16   5   7       76.78       78.77      3.50 o
  17   5   7       47.89       49.12      3.51 o
  18   5   7        2.97        0.93      2.20 o
  19   5   7       75.02       75.92      3.59 o
  20   5   7        6.09        3.11      2.74 o
  21   5   7        5.51        5.72      2.80 o
  22   5   7       10.48        6.56      2.98 o
  23   5   7        1.06       -0.89      2.92 o
  24   5   7       41.77       44.02      4.64 o
   0   6   7        0.35       -2.74      2.74 o
   1   6   7      185.87      176.18      4.79 o
   2   6   7        7.50        4.13      2.27 o
   3   6   7        3.19        4.59      2.30 o
   4   6   7        1.40       -0.12      2.11 o
   5   6   7        8.90       13.10      2.44 o
   6   6   7       38.80       29.08      4.63 o
   7   6   7       73.70       80.03      4.20 o
   8   6   7        1.55        5.05      4.57 o
   9   6   7      166.56      150.16      9.95 o
  10   6   7      143.03      147.16      6.57 o
  11   6   7        0.40        1.45      2.68 o
  12   6   7      183.81      172.87      6.07 o
  13   6   7       57.03       60.50      3.72 o
  14   6   7      104.42      108.40      4.61 o
  15   6   7      337.12      315.02      7.14 o
  16   6   7      267.78      286.72      6.91 o
  17   6   7        1.31        8.25      2.92 o
  18   6   7       72.89       82.45      5.41 o
  19   6   7      146.12      151.00      5.34 o
  20   6   7       88.14       90.44      4.66 o
  21   6   7       45.16       54.87      4.10 o
  22   6   7        0.63        0.95      2.87 o
  23   6   7        9.23        6.84      3.79 o
   1   7   7       21.90       15.75      2.57 o
   2   7   7       79.46       75.67      3.77 o
   3   7   7      462.73      467.23      8.96 o
   4   7   7      501.29      491.11      8.68 o
   5   7   7      175.17      166.98      5.03 o
   6   7   7        0.08        6.60      2.45 o
   7   7   7      707.97      633.33     11.80 o
   8   7   7        0.23       12.39      3.69 o
   9   7   7      212.29      198.93      7.72 o
  10   7   7       62.35       59.35      4.95 o
  11   7   7        2.32        5.15      2.92 o
  12   7   7      137.50      121.82      6.19 o
  13   7   7        7.11        5.14      3.24 o
  14   7   7      105.15      102.47      4.78 o
  15   7   7       51.00       57.31      3.83 o
  16   7   7       70.09       71.37      4.71 o
  17   7   7       95.91      103.04      4.89 o
  18   7   7      104.64      105.85      5.03 o
  19   7   7        4.86        7.00      3.06 o
  20   7   7       21.87       26.96      3.59 o
  21   7   7        2.26       -0.36      2.95 o
   0   8   7      166.44      142.44      6.87 o
   1   8   7       10.64        9.22      2.56 o
   2   8   7        8.43       13.20      2.75 o
   3   8   7      205.59      204.83      5.74 o
   4   8   7       15.84       18.96      3.09 o
   5   8   7      347.84      328.05      7.08 o
   6   8   7       52.77       41.49      3.83 o
   7   8   7       40.22       46.39      4.05 o
   8   8   7       57.39       64.13      4.38 o
   9   8   7      102.92      107.67     10.60 o
  10   8   7        0.58       -2.45      3.46 o
  11   8   7        7.10       10.67      4.03 o
  12   8   7       54.81       53.75      4.39 o
  13   8   7       14.33       19.70      3.64 o
  14   8   7        0.44        3.02      2.87 o
  15   8   7       62.36       64.04      4.16 o
  16   8   7       43.16       48.52      4.04 o
  17   8   7        0.13       -0.78      2.95 o
  18   8   7        6.84        4.90      3.77 o
  19   8   7       44.97       42.26      4.01 o
  20   8   7        1.03        1.95      3.30 o
   1   9   7       34.23       42.39      3.33 o
   2   9   7       28.53       31.72      3.16 o
   3   9   7       67.30       53.98      3.69 o
   4   9   7        8.86        7.16      5.99 o
   5   9   7       54.10       54.66      4.45 o
   6   9   7       57.38       58.59      4.44 o
   7   9   7       59.90       74.03      4.71 o
   8   9   7        5.12        1.35      4.24 o
   9   9   7       57.27       51.89      9.13 o
  10   9   7        1.67       -2.30      6.69 o
  11   9   7       19.25       18.91      4.40 o
  12   9   7        2.24       -0.68      3.21 o
  13   9   7        0.00       -1.27      3.21 o
  14   9   7        3.46        1.02      3.16 o
  15   9   7       18.85       15.87      3.44 o
  16   9   7       10.91       15.92      3.97 o
  17   9   7       10.88       15.15      3.61 o
  18   9   7        0.06        3.85      3.32 o
   0  10   7       16.91       27.39      4.72 o
   1  10   7        5.65        7.00      2.92 o
   2  10   7       15.60       15.14      3.00 o
   3  10   7       43.28       40.20      4.38 o
   4  10   7       26.01       26.57      4.96 o
   5  10   7       85.83       95.21      5.68 o
   6  10   7        4.96        8.57      4.03 o
   7  10   7        0.09       -3.08      4.03 o
   8  10   7        1.12       -1.10      3.60 o
   9  10   7        6.87        6.36      4.40 o
  10  10   7        1.55        5.22      3.90 o
  11  10   7        0.20        1.69      3.80 o
  12  10   7        0.68        1.66      3.77 o
  13  10   7       37.81       42.12      4.77 o
  14  10   7        0.72       -1.67      3.08 o
  15  10   7       84.13       91.73      5.11 o
  16  10   7        4.01        4.66      3.59 o
   1  11   7       12.79       17.60      3.93 o
   2  11   7       81.38       90.32      5.51 o
   3  11   7        3.49        6.61      3.51 o
   4  11   7       56.84       68.41      5.06 o
   5  11   7        6.51        2.61      7.34 o
   6  11   7        0.22       -0.98      4.15 o
   7  11   7        2.98       -1.22      4.40 o
   8  11   7        0.09       -1.49      4.13 o
   9  11   7       12.03       13.02      4.72 o
  10  11   7        3.55       -0.56      4.26 o
  11  11   7        3.84       -1.87      3.76 o
  12  11   7        5.57        1.42      3.82 o
  13  11   7        2.21        0.77      3.20 o
   0  12   7       51.18       60.01      9.13 o
   1  12   7        0.35        2.90      4.83 o
   2  12   7      103.88      111.40      6.14 o
   3  12   7        2.98       -3.95      4.73 o
   4  12   7        0.11        1.63      6.52 o
   5  12   7        6.56        3.46      4.78 o
   6  12   7      156.50      161.24      8.65 o
   7  12   7        2.69       17.31      5.01 o
   8  12   7       14.66       27.68      5.52 o
   0   0   8       75.32       92.95      7.50 o
   1   0   8      780.20      731.23     14.64 o
   2   0   8      222.89      207.10     12.23 o
   3   0   8       17.14       25.51      3.42 o
   4   0   8      787.46      749.20     14.98 o
   5   0   8     1303.83     1247.88     18.00 o
   6   0   8      546.57      520.89      9.47 o
   7   0   8        9.55       14.16      2.43 o
   8   0   8       98.74      100.30      4.20 o
   9   0   8      327.04      299.01      7.60 o
  10   0   8        2.87        1.33      2.24 o
  11   0   8       89.53       68.37      3.95 o
  12   0   8       36.29       31.06      3.40 o
  13   0   8       76.33       76.99      6.39 o
  14   0   8       87.13       74.13      4.20 o
  15   0   8        1.14        5.13      2.49 o
  16   0   8       22.24       32.78      3.73 o
  17   0   8        0.29       -0.54      2.64 o
  18   0   8        6.86        7.53      3.38 o
  19   0   8       58.22       70.69      4.30 o
  20   0   8        0.57        3.02      3.00 o
  21   0   8       16.63       18.26      6.15 o
  22   0   8       47.18       60.93      7.29 o
  23   0   8       27.62       29.27      4.06 o
  24   0   8        7.28       10.99      3.54 o
   1   1   8       35.57       36.13      3.69 o
   2   1   8       57.02       48.59      3.92 o
   3   1   8        0.50        0.20      1.93 o
   4   1   8        5.10        1.39      2.92 o
   5   1   8      123.58      117.31      5.08 o
   6   1   8       17.07       22.86      2.58 o
   7   1   8      438.80      407.75      5.61 o
   8   1   8        8.62        7.27      1.60 o
   9   1   8       56.50       59.69      3.58 o
  10   1   8        0.06       -0.73      1.65 o
  11   1   8        2.36        1.16      2.26 o
  12   1   8        1.53        2.74      2.46 o
  13   1   8       36.33       33.68      2.52 o
  14   1   8        9.51        9.38      2.14 o
  15   1   8       74.45       68.06      3.08 o
  16   1   8       18.11       21.17      2.19 o
  17   1   8        7.49        7.58      1.97 o
  18   1   8       57.96       62.15      4.79 o
  19   1   8        3.95        2.83      2.08 o
  20   1   8       20.39       25.12      2.56 o
  21   1   8        2.74        3.14      2.17 o
  22   1   8       41.08       41.95      3.44 o
  23   1   8        1.89        0.34      2.47 o
  24   1   8        5.21        5.13      2.72 o
   0   2   8        2.94        1.63      4.24 o
   1   2   8      184.53      175.53      4.70 o
   2   2   8        0.41       -0.85      1.93 o
   3   2   8      657.27      617.15     10.07 o
   4   2   8      207.57      186.00      5.48 o
   5   2   8       32.74       29.21      2.57 o
   6   2   8       55.10       57.04      2.85 o
   7   2   8       37.31       44.66      2.57 o
   8   2   8        0.02       -0.69      1.49 o
   9   2   8       13.17        8.45      2.17 o
  10   2   8        3.29        3.43      1.97 o
  11   2   8       94.56       80.70      3.11 o
  12   2   8       16.33       16.45      2.08 o
  13   2   8        0.01       -0.05      1.89 o
  14   2   8       19.64       19.76      2.67 o
  15   2   8        0.00        0.10      2.18 o
  16   2   8       48.76       55.34      3.41 o
  17   2   8        0.78       -2.32      2.32 o
  18   2   8        2.32       -0.16      2.78 o
  19   2   8       87.93      102.69      4.47 o
  20   2   8        0.03        0.99      2.56 o
  21   2   8        4.88        7.70      2.43 o
  22   2   8        0.22       -0.89      2.44 o
  23   2   8       20.75       23.58      3.02 o
  24   2   8        3.82        6.00      2.72 o
   1   3   8      201.89      200.20      7.03 o
   2   3   8     1478.57     1438.74     34.90 o
   3   3   8        2.25        4.98      3.11 o
   4   3   8       30.52       21.52      2.73 o
   5   3   8      147.52      131.60      4.31 o
   6   3   8      117.93      118.04      4.41 o
   7   3   8      552.36      548.17     12.31 o
   8   3   8       30.39       26.11      9.29 o
   9   3   8       98.20      102.12      4.37 o
  10   3   8       48.52       46.72      3.31 o
  11   3   8       47.59       49.66      3.36 o
  12   3   8        3.18        0.23      2.17 o
  13   3   8        8.35       11.43      2.48 o
  14   3   8       93.66       95.71      4.75 o
  15   3   8       33.62       37.34      3.09 o
  16   3   8        3.35        6.45      2.51 o
  17   3   8       22.62       19.03      2.87 o
  18   3   8       11.34       17.49      3.86 o
  19   3   8        0.45       -0.73      2.51 o
  20   3   8        2.28        0.30      3.62 o
  21   3   8       10.70        7.03      3.77 o
  22   3   8       31.09       38.96      3.75 o
  23   3   8       88.43      109.76      5.04 o
   0   4   8      255.85      233.18     10.76 o
   1   4   8      258.25      245.49      6.94 o
   2   4   8       24.37       28.83      2.68 o
   3   4   8      311.01      282.05      6.08 o
   4   4   8       18.18       10.27      3.04 o
   5   4   8        7.44        4.04      2.20 o
   6   4   8        7.80        4.04      2.17 o
   7   4   8        0.02       -2.70      3.44 o
   8   4   8        0.35        3.54      2.47 o
   9   4   8        3.92        5.55      2.29 o
  10   4   8        8.05        7.99      2.44 o
  11   4   8       16.66       16.22      2.77 o
  12   4   8        3.15        3.56      2.26 o
  13   4   8        1.02       -0.35      2.45 o
  14   4   8       58.89       53.57      3.27 o
  15   4   8        6.83        9.54      2.97 o
  16   4   8       11.53        8.37      2.66 o
  17   4   8       19.69       27.33      3.08 o
  18   4   8        0.08       -1.28      2.48 o
  19   4   8        0.10       -2.43      2.43 o
  20   4   8        0.00        0.37      3.58 o
  21   4   8       19.84       19.88      3.29 o
  22   4   8       41.76       48.40      4.75 o
   1   5   8        1.14       -2.64      2.64 o
   2   5   8       90.31       80.19      5.18 o
   3   5   8       79.37       82.29     10.44 o
   4   5   8       63.99       65.15      5.87 o
   5   5   8       95.36      119.41      5.98 o
   6   5   8        0.59       -1.94      3.75 o
   7   5   8        0.49       -3.26      4.24 o
   8   5   8      198.27      160.13      9.46 o
   9   5   8       30.94       29.03      5.54 o
  10   5   8       29.70       23.79      3.90 o
  11   5   8      105.73      116.91      6.78 o
  12   5   8       49.11       60.85      5.87 o
  13   5   8       93.67      112.65      5.62 o
  14   5   8       45.44       46.61      4.36 o
  15   5   8       97.72       86.98      5.08 o
  16   5   8       23.43       24.96      4.00 o
  17   5   8       27.19       27.88      3.98 o
  18   5   8       63.96       67.42      4.74 o
  19   5   8       76.50       72.49      5.06 o
  20   5   8       69.03       81.48      8.75 o
  21   5   8        2.63        4.87      3.84 o
  22   5   8      137.93      156.95      8.90 o
   0   6   8       31.39       30.00      5.54 o
   1   6   8        0.00       -3.66      3.66 o
   2   6   8        5.47        5.49      2.86 o
   3   6   8        1.48       -2.56      2.56 o
   4   6   8      137.67      118.96      5.25 o
   5   6   8        0.72        1.90      2.68 o
   6   6   8        0.00       -3.10      3.10 o
   7   6   8       84.49       77.63      5.71 o
   8   6   8        0.33       -3.34      3.34 o
   9   6   8        0.77       -1.77      3.57 o
  10   6   8       12.45       10.22      4.03 o
  11   6   8      135.97      133.54      5.72 o
  12   6   8       33.02       30.55      3.90 o
  13   6   8       13.05       10.49      2.96 o
  14   6   8        0.44        1.36      2.92 o
  15   6   8        0.66       -1.06      4.00 o
  16   6   8       47.15       55.64      3.97 o
  17   6   8       52.97       63.75      5.65 o
  18   6   8        6.55        3.73      3.45 o
  19   6   8       45.91       53.74      4.82 o
  20   6   8        2.41        6.49      3.71 o
   1   7   8       17.96       13.06      2.66 o
   2   7   8        7.46       10.19      2.59 o
   3   7   8       54.45       63.43      3.67 o
   4   7   8        5.80        5.03      3.18 o
   5   7   8       21.38       17.37      4.15 o
   6   7   8        0.69        2.48      3.52 o
   7   7   8       50.33       41.11      4.73 o
   8   7   8       27.80       21.85      4.26 o
   9   7   8        1.01       -3.46      3.46 o
  10   7   8        0.40       -1.15      5.22 o
  11   7   8        0.37       -3.32      3.32 o
  12   7   8      133.15      138.94      6.01 o
  13   7   8        7.87       17.11      3.68 o
  14   7   8       30.06       25.38      3.61 o
  15   7   8       11.04       12.23      3.28 o
  16   7   8       46.02       55.84      4.13 o
  17   7   8        7.13       10.82      3.36 o
  18   7   8       64.57       59.68      4.40 o
  19   7   8        3.95        6.06      3.23 o
   0   8   8       88.37       85.95      6.34 o
   1   8   8       30.22       25.06      3.09 o
   2   8   8        4.21        1.43      2.67 o
   3   8   8        2.89        5.58      2.73 o
   4   8   8       81.47       77.35      4.90 o
   5   8   8       74.02       87.86      5.13 o
   6   8   8      142.97      137.83      7.14 o
   7   8   8        6.75        7.65      4.13 o
   8   8   8       25.36       31.26      4.72 o
   9   8   8       12.78        7.37      5.05 o
  10   8   8       46.95       61.34      7.01 o
  11   8   8        0.03        0.49      4.73 o
  12   8   8        0.80       -3.24      3.24 o
  13   8   8       46.39       48.66      4.50 o
  14   8   8       35.74       43.89      4.18 o
  15   8   8       99.08      112.34      5.46 o
  16   8   8       30.36       39.72      4.03 o
  17   8   8        4.83        6.63      3.42 o
   1   9   8        1.48        0.39      3.20 o
   2   9   8       36.83       29.28      4.19 o
   3   9   8       37.40       38.11      4.27 o
   4   9   8        0.01       -0.59      3.32 o
   5   9   8       41.06       43.63      4.19 o
   6   9   8       25.02       21.17      4.49 o
   7   9   8        1.43        2.34      4.73 o
   8   9   8        7.72        3.46      4.26 o
   9   9   8        0.27       -1.35      4.13 o
  10   9   8        6.80        9.87      4.57 o
  11   9   8       11.72       10.05      3.93 o
  12   9   8       65.09       61.22      5.02 o
  13   9   8        3.82       -0.39      3.63 o
  14   9   8        2.24       -3.77      3.77 o
  15   9   8        7.36        8.76      3.70 o
   0  10   8        1.27       -3.26      6.52 o
   1  10   8        0.38       -2.76      3.26 o
   2  10   8        8.53        4.89      3.55 o
   3  10   8       40.45       51.88      4.72 o
   4  10   8        2.64        9.29      3.98 o
   5  10   8       15.09       29.88      4.92 o
   6  10   8       41.74       37.47      5.39 o
   7  10   8       17.27       14.69      4.49 o
   8  10   8        0.67       -0.12      5.38 o
   9  10   8        1.73       -2.18      4.36 o
  10  10   8        4.01        2.12      4.61 o
  11  10   8        0.16        0.74      4.09 o
  12  10   8        2.12       -0.26      3.74 o
   1  11   8       37.17       43.93      6.08 o
   2  11   8       96.43       98.11      6.02 o
   3  11   8       39.42       38.94      5.52 o
   4  11   8        0.75       -2.01      4.46 o
   5  11   8       17.62       14.99      4.86 o
   6  11   8        0.89        0.82      4.38 o
   7  11   8        4.54        0.98      4.15 o
   8  11   8        2.50       -4.15      4.15 o
   1   1   9      110.33      117.57      4.16 o
   2   1   9      215.35      198.95      5.21 o
   3   1   9       63.40       55.91      3.21 o
   4   1   9        8.90        6.74      2.64 o
   5   1   9      150.35      133.71      5.08 o
   6   1   9       84.51       86.31      3.75 o
   7   1   9       46.16       51.35      3.57 o
   8   1   9      159.25      128.28      5.08 o
   9   1   9       31.43       35.29      3.36 o
  10   1   9       23.71       36.67      2.62 o
  11   1   9       42.18       42.08      3.23 o
  12   1   9       21.20       26.98      2.59 o
  13   1   9        0.15       -1.38      2.00 o
  14   1   9        0.14        0.37      1.98 o
  15   1   9       48.50       52.64      4.29 o
  16   1   9        9.67       12.71      2.41 o
  17   1   9       11.91       14.23      2.55 o
  18   1   9        6.74        6.41      2.49 o
  19   1   9       66.26       66.60      3.64 o
  20   1   9       18.50       23.50      2.96 o
  21   1   9        9.58       10.74      3.36 o
   0   2   9       12.14       21.20      5.22 o
   1   2   9      384.29      371.60     10.14 o
   2   2   9       70.92       81.37      5.30 o
   3   2   9        0.19        7.68      3.34 o
   4   2   9      581.78      545.78     13.05 o
   5   2   9       72.34       73.67      4.08 o
   6   2   9      184.72      154.12      4.66 o
   7   2   9       39.38       51.22      3.64 o
   8   2   9      560.46      492.28      9.61 o
   9   2   9       17.07       18.62      3.00 o
  10   2   9       33.57       35.05      3.44 o
  11   2   9       86.17       79.80      3.84 o
  12   2   9       30.75       35.83      2.97 o
  13   2   9        0.67       -0.64      2.23 o
  14   2   9        2.57       -1.41      2.33 o
  15   2   9       91.37       87.83      4.10 o
  16   2   9       25.30       37.62      3.37 o
  17   2   9        1.79        3.70      2.73 o
  18   2   9       76.77       78.07      3.66 o
  19   2   9       77.37       86.49      3.95 o
  20   2   9       87.67      113.45      4.45 o
  21   2   9       35.57       55.13      3.67 o
   1   3   9      367.28      358.76     10.14 o
   2   3   9      238.44      273.65      8.88 o
   3   3   9      150.82      159.63      6.91 o
   4   3   9      105.85      111.58      7.31 o
   5   3   9      354.46      330.60      9.59 o
   6   3   9        9.91       18.12      3.37 o
   7   3   9      355.31      323.71     13.53 o
   8   3   9        0.25        0.00      2.48 o
   9   3   9        0.00       -1.74      2.35 o
  10   3   9       61.80       63.15      3.98 o
  11   3   9        2.58        3.39      2.54 o
  12   3   9       29.90       29.92      2.92 o
  13   3   9        6.04       12.39      2.64 o
  14   3   9       29.86       27.84      2.95 o
  15   3   9       79.61       88.72      4.22 o
  16   3   9       24.51       34.50      3.15 o
  17   3   9       22.05       20.05      3.11 o
  18   3   9       27.96       29.26      3.35 o
  19   3   9       12.39       19.64      3.95 o
  20   3   9        0.59        1.14      3.47 o
  21   3   9       35.92       54.98      6.96 o
   0   4   9      378.76      370.48     14.68 o
   1   4   9      182.20      185.50      9.78 o
   2   4   9        0.02       10.09      3.44 o
   3   4   9      142.51      141.58      6.57 o
   4   4   9       36.32       25.12      4.03 o
   5   4   9        1.32       -2.97      2.97 o
   6   4   9       44.83       56.75      7.50 o
   7   4   9       71.36       66.86      7.50 o
   8   4   9        0.02       -4.24      4.24 o
   9   4   9       41.07       33.95      4.61 o
  10   4   9       57.29       71.06      8.15 o
  11   4   9       17.28       14.01      4.08 o
  12   4   9        2.65        0.26      3.13 o
  13   4   9       19.74       20.82      3.50 o
  14   4   9       13.65       15.23      4.71 o
  15   4   9       30.66       34.21      3.95 o
  16   4   9        1.87        5.95      3.44 o
  17   4   9       23.13       30.93      4.86 o
  18   4   9        1.13        1.94      3.30 o
  19   4   9       69.01       66.16      4.99 o
  20   4   9        0.18       -2.17      3.74 o
   1   5   9        4.27        0.48      3.34 o
   2   5   9        4.56       -1.78      4.73 o
   3   5   9        8.01        2.79      3.67 o
   4   5   9       16.95       15.69      3.92 o
   5   5   9       77.28       70.77      7.50 o
   6   5   9        3.24        7.50      4.89 o
   7   5   9       27.51       27.72      6.52 o
   8   5   9        8.12        2.61      5.54 o
   9   5   9       65.82       55.12      7.50 o
  10   5   9        8.89        3.10      3.92 o
  11   5   9        1.79       -1.96      3.44 o
  12   5   9        2.61        0.98      3.92 o
  13   5   9       24.82       23.70      3.90 o
  14   5   9        0.19        0.81      3.05 o
  15   5   9       35.26       39.36      4.45 o
  16   5   9        6.65        8.44      3.73 o
  17   5   9        0.60       -0.26      3.31 o
  18   5   9       14.32       21.34      4.04 o
  19   5   9       33.86       34.29      5.14 o
   0   6   9       16.83       15.98      5.54 o
   1   6   9        1.00        3.44      4.89 o
   2   6   9       54.05       49.19      5.06 o
   3   6   9       46.97       60.18      6.85 o
   4   6   9       67.64       63.27      7.50 o
   5   6   9        2.34        3.26      4.89 o
   6   6   9       71.20       67.83      7.50 o
   7   6   9       12.29        9.78      5.87 o
   8   6   9      117.18      117.73      9.78 o
   9   6   9      112.04      130.78     10.11 o
  10   6   9       95.21       99.58      8.48 o
  11   6   9        6.70        7.99      4.13 o
  12   6   9        3.05       11.18      4.22 o
  13   6   9      125.85      133.67      6.50 o
  14   6   9       34.63       37.33      5.27 o
  15   6   9        0.01        0.32      3.35 o
  16   6   9       27.76       25.31      5.87 o
  17   6   9        1.31       -2.12      3.64 o
  18   6   9        0.63       -1.41      3.62 o
   1   7   9       32.93       41.56      5.38 o
   2   7   9      398.70      420.61     13.70 o
   3   7   9      160.30      187.85     11.74 o
   4   7   9       18.19       26.09      6.85 o
   5   7   9       15.25       13.05      5.87 o
   6   7   9       72.15       86.75      8.81 o
   7   7   9       81.90       90.38      6.21 o
   8   7   9        0.79        7.99      3.92 o
   9   7   9      134.04      140.25      7.66 o
  10   7   9        3.06        5.93      3.26 o
  11   7   9       29.94       24.49      4.00 o
  12   7   9       25.73       33.46      6.85 o
  13   7   9       38.61       49.08     13.21 o
  14   7   9       23.52       22.33      4.88 o
  15   7   9       47.13       58.57      5.19 o
  16   7   9       27.45       24.56      4.56 o
   0   8   9       46.04       43.05      7.17 o
   1   8   9        2.44        0.01      3.99 o
   2   8   9       40.22       52.45      8.64 o
   3   8   9        2.13        8.93      4.46 o
   4   8   9       40.46       39.82      5.29 o
   5   8   9        0.22        4.08      4.15 o
   6   8   9       23.14       15.16      4.38 o
   7   8   9        4.30        4.62      4.36 o
   8   8   9       13.51        2.12      3.92 o
   9   8   9       33.20       48.16      6.69 o
  10   8   9        7.38        5.04      8.97 o
  11   8   9        3.06        3.48      3.77 o
  12   8   9       20.79       21.73      5.04 o
  13   8   9       18.01       19.40      4.17 o
  14   8   9        0.17       -3.09      3.09 o
   1   9   9       90.02      110.33      7.40 o
   2   9   9       16.86       22.93      4.19 o
   3   9   9       19.74       30.73      5.05 o
   4   9   9        0.01        2.20      4.26 o
   5   9   9       12.67       13.39      4.92 o
   6   9   9        0.53        5.60      4.22 o
   7   9   9       22.81       22.67      5.29 o
   8   9   9       13.45       10.95      4.73 o
   9   9   9       11.70       13.88      4.89 o
  10   9   9        1.28        0.12      4.31 o
  11   9   9       12.16       16.52      4.87 o
   0  10   9        2.69        8.48      6.85 o
   1  10   9        7.49        9.13      9.13 o
   2  10   9       27.58       34.76      6.34 o
   3  10   9        0.00       -3.02      8.15 o
   4  10   9        4.63        5.81      4.83 o
   5  10   9       31.20       43.18      6.18 o
   6  10   9       25.87       40.56      8.64 o
   7  10   9        1.34       13.72      5.06 o
   0   0  10      147.13      149.69      9.46 o
   1   0  10       38.35       45.39      4.95 o
   2   0  10      126.14      105.66     10.93 o
   3   0  10       99.72       91.46      5.88 o
   4   0  10        0.00        3.22      5.22 o
   5   0  10      258.22      249.49     12.72 o
   6   0  10      161.70      186.55     11.09 o
   7   0  10        4.29        8.15      5.54 o
   8   0  10      836.53      802.36     18.10 o
   9   0  10      134.76      147.88      7.38 o
  10   0  10      374.43      381.32     17.77 o
  11   0  10       25.80       27.10      4.49 o
  12   0  10        0.85        1.79      3.69 o
  13   0  10      110.49      124.52      9.29 o
  14   0  10       33.53       32.49      4.83 o
  15   0  10        0.00        3.43      3.90 o
  16   0  10      209.21      205.80      8.52 o
  17   0  10       40.78       42.08      5.29 o
  18   0  10       17.38       27.54      4.95 o
   1   1  10       86.13       87.67      4.10 o
   2   1  10       65.12       60.82      3.75 o
   3   1  10      111.09       95.90      4.26 o
   4   1  10        0.00       -0.49      3.34 o
   5   1  10       13.02       11.79      4.13 o
   6   1  10       44.82       47.25      5.07 o
   7   1  10      111.21      108.28      7.53 o
   8   1  10       12.52        3.73      4.03 o
   9   1  10       67.72       63.57      4.29 o
  10   1  10       33.51       25.13      3.15 o
  11   1  10       30.16       42.29      3.41 o
  12   1  10        3.16        4.59      2.72 o
  13   1  10        4.11        7.85      2.76 o
  14   1  10        0.09       -1.03      2.73 o
  15   1  10        6.86       11.97      2.96 o
  16   1  10       45.22       65.76      4.15 o
  17   1  10       21.10       14.44      3.18 o
  18   1  10        6.13        8.14      3.09 o
   0   2  10        4.99        7.17      5.54 o
   1   2  10      335.97      304.51      8.86 o
   2   2  10        0.72        3.91      2.87 o
   3   2  10      180.06      172.41      7.12 o
   4   2  10       13.67        4.24      5.54 o
   5   2  10       28.62       26.85      4.13 o
   6   2  10       42.73       48.97      3.73 o
   7   2  10       54.48       55.52      3.96 o
   8   2  10      138.11      148.56      8.04 o
   9   2  10        2.10       -0.96      3.23 o
  10   2  10        1.93        1.11      2.46 o
  11   2  10       16.21       12.54      2.74 o
  12   2  10        0.98       -2.41      2.41 o
  13   2  10        3.12        1.79      2.51 o
  14   2  10        1.12       -2.97      2.97 o
  15   2  10        0.11        2.80      3.21 o
  16   2  10        3.27       -0.28      4.09 o
  17   2  10        2.92        0.97      3.32 o
  18   2  10        1.39        0.98      3.69 o
   1   3  10       87.45       93.77      6.21 o
   2   3  10        0.24        2.66      3.67 o
   3   3  10       34.53       26.60      4.38 o
   4   3  10       78.31       79.25      8.15 o
   5   3  10        0.36        0.65      5.22 o
   6   3  10        0.02       -4.24      5.22 o
   7   3  10       24.36       23.79      5.05 o
   8   3  10        0.79       -3.34      3.34 o
   9   3  10        0.46        0.98      3.46 o
  10   3  10        7.64        1.01      7.34 o
  11   3  10      114.20      105.93      5.52 o
  12   3  10        0.00        3.91      3.38 o
  13   3  10        0.09       -3.55      3.55 o
  14   3  10       21.92       21.30      3.83 o
  15   3  10        0.97       -3.09      3.09 o
  16   3  10       20.39       20.71      4.00 o
  17   3  10        4.03        6.50      3.57 o
   0   4  10        7.05       16.63      5.54 o
   1   4  10       60.28       71.44      5.65 o
   2   4  10       54.91       62.99      7.34 o
   3   4  10       42.90       45.01      7.50 o
   4   4  10        0.96        3.26      4.89 o
   5   4  10      105.81       96.53      8.81 o
   6   4  10       13.20       14.68      5.87 o
   7   4  10        2.30        2.28      4.89 o
   8   4  10       91.22       99.63      6.92 o
   9   4  10       11.36        7.90      7.17 o
  10   4  10       39.76       45.00     11.25 o
  11   4  10       19.60       25.59      4.72 o
  12   4  10        5.25        3.76      3.36 o
  13   4  10        1.20       -2.66      4.14 o
  14   4  10        9.91        6.54      3.59 o
  15   4  10        2.53        2.49      3.72 o
  16   4  10        8.52        7.17      3.58 o
  17   4  10        7.99       17.94      6.52 o
   1   5  10       21.10       30.04      4.38 o
   2   5  10       46.09       45.66      7.17 o
   3   5  10       33.31       22.50      6.20 o
   4   5  10       56.61       72.07      8.48 o
   5   5  10       29.79       36.53      6.85 o
   6   5  10        4.04        8.48      5.87 o
   7   5  10       26.65        7.83      5.54 o
   8   5  10        3.23       14.02      5.87 o
   9   5  10      330.01      343.96     11.29 o
  10   5  10        3.36       12.19      7.01 o
  11   5  10      169.84      176.69     11.25 o
  12   5  10       33.20       36.35      5.42 o
  13   5  10        3.53        2.11      3.70 o
  14   5  10        0.28       -3.45      3.45 o
  15   5  10      109.61      104.10      6.11 o
   0   6  10       49.21       48.27      7.83 o
   1   6  10      267.76      263.51     13.37 o
   2   6  10       32.70       40.44      6.85 o
   3   6  10       83.76       97.19      9.46 o
   4   6  10        2.81       -4.89      4.89 o
   5   6  10       12.74        5.22      5.54 o
   6   6  10       18.28       24.46      6.20 o
   7   6  10        0.15        0.98      5.87 o
   8   6  10        2.68       -0.65      6.20 o
   9   6  10        0.32       -2.94      4.15 o
  10   6  10       58.86       69.31      7.17 o
  11   6  10       34.83       42.16      6.00 o
  12   6  10        0.84       -4.13      4.13 o
  13   6  10        1.05       -3.57      3.57 o
  14   6  10       47.06       55.03      5.32 o
   1   7  10       50.06       56.09      8.48 o
   2   7  10        2.11        3.59      6.20 o
   3   7  10       10.61        4.57      6.20 o
   4   7  10        0.69        2.28      5.54 o
   5   7  10       58.63       63.59      8.48 o
   6   7  10        2.22       -5.22      5.22 o
   7   7  10        6.52        8.15      6.52 o
   8   7  10        9.80        8.81      6.52 o
   9   7  10       37.78       43.38      8.15 o
  10   7  10        1.69        1.00      4.49 o
  11   7  10       17.44       29.34      5.65 o
  12   7  10       14.91       13.30      4.92 o
   3   8  10       63.78       94.25     10.11 o
   4   8  10        0.01       -0.65      5.87 o
   5   8  10       10.01        7.83      6.52 o
   6   8  10        0.80        3.26      6.20 o
   7   8  10       28.21       34.57      8.15 o
   8   8  10        1.19        6.85      6.85 o
   9   8  10        0.81       -5.54      5.54 o
   1   1  11        2.87        3.30      2.56 o
   2   1  11       43.42       54.96      5.53 o
   3   1  11        0.07       -0.16      3.57 o
   4   1  11        1.34       -3.57      3.57 o
   5   1  11        4.42        5.15      3.80 o
   6   1  11       15.46       19.69      4.59 o
   7   1  11       10.44       11.64      4.36 o
   8   1  11       60.76       52.25      5.75 o
   9   1  11        0.04       -4.46      4.46 o
  10   1  11        9.60       10.66      3.70 o
  11   1  11       43.59       56.52      4.75 o
  12   1  11      130.96      115.47      5.89 o
  13   1  11       36.46       59.32      5.06 o
  14   1  11      117.45      140.59     10.45 o
   0   2  11      155.14      162.10      7.61 o
   1   2  11       12.94       15.32      3.77 o
   2   2  11        1.33        2.12      3.92 o
   3   2  11        2.16        3.03      3.90 o
   4   2  11       71.25       64.77      5.77 o
   5   2  11        5.76       11.89      4.13 o
   6   2  11        0.19        0.12      3.67 o
   7   2  11        4.29        6.03      3.92 o
   8   2  11        0.30        0.08      3.80 o
   9   2  11        4.02        9.13      5.54 o
  10   2  11        8.92        8.75      3.83 o
  11   2  11       27.52       44.10      4.64 o
  12   2  11        6.13       10.79      3.81 o
  13   2  11       18.22       22.18      4.13 o
  14   2  11        7.24       13.81      4.18 o
   1   3  11       16.08       22.50      6.20 o
   2   3  11       41.57       45.01      7.50 o
   3   3  11        0.32       -0.98      5.54 o
   4   3  11        5.22        2.28      5.54 o
   5   3  11        4.64       -1.96      5.54 o
   6   3  11       40.20       43.38      7.50 o
   7   3  11        9.41       17.94      6.52 o
   8   3  11       43.25       49.90      8.15 o
   9   3  11       93.95       98.16      9.78 o
  10   3  11      102.63      109.91     10.44 o
  11   3  11        0.62       -1.79      4.61 o
  12   3  11       47.29       60.05      6.34 o
  13   3  11       15.12       18.50      5.29 o
   1   4  11       44.40       57.72      7.83 o
   2   4  11        8.67       15.65      6.20 o
   3   4  11        0.66        2.28      5.87 o
   4   4  11       39.99       36.85      7.17 o
   5   4  11       11.51       14.68      5.87 o
   6   4  11        0.17       -3.26      5.22 o
   7   4  11        1.97        2.94      4.15 o
   8   4  11        2.81        1.85      5.71 o
   9   4  11       28.31       32.15      5.24 o
  10   4  11       76.82       73.53      6.34 o
  11   4  11        6.23        2.04      6.03 o
  12   4  11        5.85        2.47      5.06 o
   2   5  11       16.63       17.28      6.20 o
   3   5  11       12.77        5.54      6.20 o
   4   5  11       22.94       47.29      8.15 o
   5   5  11       25.92       28.37      6.85 o
   6   5  11        0.07        8.81      6.20 o
   7   5  11       69.01       85.77      9.78 o
   8   5  11        2.88        2.54      4.72 o
   9   5  11        1.42       -4.26      4.31 o
  10   5  11        5.14       10.86      4.83 o
   3   6  11        0.02        2.28      5.87 o
   4   6  11        1.47       -3.26      6.20 o
   5   6  11       11.70        9.78      6.52 o
   6   6  11        5.97        0.98      6.52 o
   7   6  11        4.25        0.98      5.87 o
   8   6  11        0.30       -3.26      5.87 o
   2   0  12       12.03       16.96      6.52 o
   3   0  12       24.44       20.87      7.50 o
   4   0  12        1.79        8.81      6.20 o
   5   0  12       49.59       55.44      9.13 o
   6   0  12      112.17      114.14     11.09 o
   7   0  12       12.97       17.28      6.85 o
   8   0  12        0.72        0.98      6.85 o
   3   1  12       34.85       32.87      5.06 o
   4   1  12       21.49       20.49      4.83 o
   5   1  12        4.03        0.07      4.36 o
   6   1  12        0.69       -4.03      4.03 o
   7   1  12       13.91        9.78      6.69 o
   3   2  12        0.68       -3.59      4.38 o
   4   2  12       34.77       34.09      5.30 o
   5   2  12       12.81        8.54      4.72 o
   6   2  12        9.36       12.76      4.72 o
   7   2  12        0.47       -2.42      4.49 o
   3   3  12        0.00       -5.54      5.54 o
   4   3  12       10.74        7.02      6.85 o
   5   3  12       19.24       28.56      5.52 o
 
